# Supplementary material for: Methyl 5-[N,N-bis­(methoxy­carbonyl­meth­yl)amino]-4-cyano-2-methoxy­carbonyl-3-thio­phene­ethan­o­ate
Source: Acta Crystallogr Sect E Struct Rep Online. 2008 Sep 13;64(Pt 10):o1927. doi: 10.1107/S1600536808028699 (PMC2959377; doi:10.1107/S1600536808028699)
Supplement: Supplementary file 2 [file e-64-o1927-Isup2.hkl]

# 
# h,k,l, Fc-squared, Fo-squared, sigma(Fo-squared) and status flag 
# 
data_I
_shelx_title ' 1 in P-1' 
_shelx_refln_list_code          4 
_shelx_F_calc_maximum      122.11 
_exptl_crystal_F_000       416.00 
_reflns_d_resolution_high  0.7701 
 
loop_ 
 _symmetry_equiv_pos_as_xyz 
 'x, y, z' 
 '-x, -y, -z' 
 
_cell_length_a     9.7164 
_cell_length_b     9.7896 
_cell_length_c    10.1702 
_cell_angle_alpha  98.050 
_cell_angle_beta   96.709 
_cell_angle_gamma  95.807 
 
_shelx_F_squared_multiplier     1.000 
 
loop_ 
 _refln_index_h 
 _refln_index_k 
 _refln_index_l 
 _refln_F_squared_calc 
 _refln_F_squared_meas 
 _refln_F_squared_sigma 
 _refln_observed_status 
   2   0   0     1773.51     1778.29     17.42 o 
   3   0   0      135.44      115.59      2.53 o 
   4   0   0      574.41      631.49      9.63 o 
   5   0   0      247.83      285.74      8.83 o 
   6   0   0        2.19        6.17      3.25 o 
   7   0   0       79.68       62.63      2.91 o 
   8   0   0      293.09      277.97     13.12 o 
   9   0   0       65.45       48.64      2.98 o 
  10   0   0       15.55       22.33      5.39 o 
  11   0   0       46.32       46.10      5.24 o 
  12   0   0       12.91       11.82      2.26 o 
 -12   1   0        0.86        2.85      3.05 o 
 -11   1   0       71.86       67.31      4.49 o 
 -10   1   0      111.61      111.57      5.44 o 
  -9   1   0       39.65       32.98      2.44 o 
  -8   1   0      680.70      651.84     18.29 o 
  -7   1   0      241.22      211.62      6.18 o 
  -6   1   0       43.74       47.78      2.05 o 
  -5   1   0       96.94      131.02      7.47 o 
  -4   1   0     1071.27     1051.32     47.28 o 
  -3   1   0     2996.63     2977.06     24.53 o 
  -2   1   0       19.96       28.70      1.43 o 
   1   1   0      736.69      651.43      3.54 o 
   2   1   0      689.92      577.90      6.72 o 
   3   1   0      453.57      441.04      7.80 o 
   4   1   0     1840.75     1809.06     45.94 o 
   5   1   0      121.71      118.01      3.39 o 
   6   1   0       41.71       46.24      2.11 o 
   7   1   0        5.74        6.97      1.18 o 
   8   1   0      202.47      189.16      6.41 o 
   9   1   0        5.84        5.13      1.58 o 
  10   1   0        5.75        2.49      1.88 o 
  11   1   0        0.14        0.51      1.37 o 
  12   1   0        5.17       10.50      2.49 o 
 -12   2   0        2.04        6.04      1.98 o 
 -11   2   0       37.09       38.46      5.34 o 
 -10   2   0        1.84        0.23      1.22 o 
  -9   2   0       48.12       58.87      3.43 o 
  -8   2   0       21.87       26.35      2.27 o 
  -7   2   0      403.60      447.89     35.43 o 
  -6   2   0       56.48       41.21      2.07 o 
  -5   2   0      251.32      217.12      4.04 o 
  -4   2   0       14.28       23.39      0.65 o 
  -3   2   0      805.32      802.70      8.78 o 
  -2   2   0     8933.53     9162.30     96.05 o 
  -1   2   0     1607.26     1590.38     47.32 o 
   0   2   0    10971.68     7902.31    139.71 o 
   1   2   0     5470.50     5586.62     54.65 o 
   2   2   0      456.89      480.14      5.47 o 
   3   2   0      150.67      163.36      2.39 o 
   4   2   0      434.04      399.45      7.94 o 
   5   2   0      491.64      545.56      8.17 o 
   6   2   0       63.41       59.00      3.23 o 
   7   2   0       24.90       21.35      1.01 o 
   8   2   0      658.25      612.79     17.51 o 
   9   2   0      212.11      194.13      7.13 o 
  10   2   0       22.57       22.16      2.44 o 
  11   2   0       33.68       38.67      3.17 o 
  12   2   0        6.97        7.25      2.12 o 
 -12   3   0        0.40       -0.69      2.80 o 
 -11   3   0       99.29      102.39      5.38 o 
 -10   3   0       19.76       25.50      3.76 o 
  -9   3   0       37.81       40.83      2.77 o 
  -8   3   0      248.27      239.04      7.93 o 
  -7   3   0      436.89      407.85     10.82 o 
  -6   3   0      164.60      167.69      4.24 o 
  -5   3   0      942.14     1015.83     17.07 o 
  -4   3   0      287.08      313.79      4.46 o 
  -3   3   0     1250.92     1240.12     24.94 o 
  -2   3   0     4757.65     4685.71     65.02 o 
  -1   3   0      444.48      431.72      4.93 o 
   0   3   0       76.17       70.71      1.73 o 
   1   3   0     1737.79     1714.06     19.36 o 
   2   3   0      325.04      336.12      4.61 o 
   3   3   0        9.49       10.86      0.77 o 
   4   3   0      513.75      470.19      9.67 o 
   5   3   0       75.92       76.89      1.91 o 
   6   3   0       10.90        7.32      0.77 o 
   7   3   0       46.07       36.45      1.83 o 
   8   3   0       36.63       38.44      2.64 o 
   9   3   0       29.34       34.70      2.85 o 
  10   3   0       62.75       60.39      4.02 o 
  11   3   0       77.75       73.52      4.83 o 
 -12   4   0        3.72        6.30      3.71 o 
 -11   4   0       15.88       15.34      2.30 o 
 -10   4   0      146.96      154.33      7.15 o 
  -9   4   0       49.75       44.03      3.20 o 
  -8   4   0        6.80        9.86      1.54 o 
  -7   4   0      511.88      457.44     12.15 o 
  -6   4   0      269.77      262.84      6.78 o 
  -5   4   0       13.37       16.65      0.85 o 
  -4   4   0        3.16        2.61      0.57 o 
  -3   4   0      405.25      399.87      7.41 o 
  -2   4   0      135.85      130.12      3.15 o 
  -1   4   0      208.45      228.04      3.11 o 
   0   4   0       30.44       28.62      1.71 o 
   1   4   0       94.59      116.09      5.41 o 
   2   4   0     1790.87     1773.06     24.61 o 
   3   4   0       20.09       19.58      0.82 o 
   4   4   0       52.11       40.91      1.41 o 
   5   4   0      318.80      326.26      6.28 o 
   6   4   0       15.04       15.75      1.11 o 
   7   4   0        1.13        0.34      0.71 o 
   8   4   0        9.59       10.93      1.05 o 
   9   4   0       28.28       29.86      2.88 o 
  10   4   0        0.42       -1.31      1.36 o 
  11   4   0       25.63       19.09      2.78 o 
 -12   5   0        4.50        3.68      2.11 o 
 -11   5   0       52.98       56.23      3.89 o 
 -10   5   0        0.28       -1.33      1.78 o 
  -9   5   0       67.27       51.25      6.25 o 
  -8   5   0       58.24       50.89      4.07 o 
  -7   5   0      181.46      160.78      3.63 o 
  -6   5   0      253.78      242.65      7.78 o 
  -5   5   0      116.78      121.85      2.80 o 
  -4   5   0      532.14      591.53      9.87 o 
  -3   5   0     1059.03     1044.59     15.81 o 
  -2   5   0      955.74      902.00     13.78 o 
  -1   5   0      231.50      268.77      4.15 o 
   0   5   0        6.13        2.53      0.40 o 
   1   5   0      519.44      544.91      8.09 o 
   2   5   0      193.79      203.20      3.82 o 
   3   5   0       14.05       18.96      1.86 o 
   4   5   0      105.43      103.55      2.76 o 
   5   5   0       92.02       94.06      2.83 o 
   6   5   0      125.98      128.37      3.50 o 
   7   5   0       31.86       35.05      1.88 o 
   8   5   0      164.77      162.30      5.96 o 
   9   5   0       62.54       62.84      3.86 o 
  10   5   0        4.11        3.98      2.00 o 
 -11   6   0        0.00       -0.01      1.34 o 
 -10   6   0      159.88      141.20      8.59 o 
  -9   6   0       15.67       17.02      1.98 o 
  -8   6   0       38.89       40.24      3.25 o 
  -7   6   0       23.11       20.00      1.45 o 
  -6   6   0       63.98       53.50      2.06 o 
  -5   6   0      239.03      279.95     12.07 o 
  -4   6   0        1.27        3.07      0.76 o 
  -3   6   0      189.99      191.82      3.96 o 
  -2   6   0      517.98      522.30      8.65 o 
  -1   6   0       96.20      107.93      2.32 o 
   0   6   0      167.40      186.62      3.94 o 
   1   6   0        0.83        1.94      0.96 o 
   2   6   0      497.18      546.71      9.63 o 
   3   6   0       16.51       20.39      1.07 o 
   4   6   0      250.41      223.37      5.14 o 
   5   6   0       81.31       80.65      2.54 o 
   6   6   0       92.61       85.19      2.88 o 
   7   6   0       18.75       20.16      1.48 o 
   8   6   0        0.46        1.42      0.70 o 
   9   6   0       45.95       48.56      3.26 o 
  10   6   0       15.18       10.57      3.25 o 
 -11   7   0       15.73       15.60      3.71 o 
 -10   7   0        4.79        4.67      1.75 o 
  -9   7   0       96.37       89.18      4.41 o 
  -8   7   0        4.30        3.93      1.32 o 
  -7   7   0      241.00      244.00      6.31 o 
  -6   7   0      333.48      358.00     13.49 o 
  -5   7   0       92.35       90.70      3.52 o 
  -4   7   0       19.85       17.37      1.55 o 
  -3   7   0      216.42      206.48      4.43 o 
  -2   7   0        9.78       10.24      0.97 o 
  -1   7   0       59.10       70.36      2.15 o 
   0   7   0      551.91      504.30     16.16 o 
   1   7   0       20.87       28.79      1.35 o 
   2   7   0       44.11       37.29      1.54 o 
   3   7   0      386.62      361.24     10.05 o 
   4   7   0       58.44       46.81      1.97 o 
   5   7   0       56.26       56.23      2.42 o 
   6   7   0        0.16        0.96      1.48 o 
   7   7   0        2.03        3.55      2.23 o 
   8   7   0      143.16      135.18      4.78 o 
   9   7   0        1.68       -1.53      2.75 o 
 -10   8   0       25.28       26.88      3.41 o 
  -9   8   0        2.63        1.60      1.39 o 
  -8   8   0       23.47       24.34      4.63 o 
  -7   8   0        4.88        4.52      1.42 o 
  -6   8   0       21.57       26.01      1.76 o 
  -5   8   0       58.62       58.96      2.39 o 
  -4   8   0       75.23       77.19      2.66 o 
  -3   8   0        3.66        5.96      0.84 o 
  -2   8   0      137.11      129.14      3.39 o 
  -1   8   0      263.08      259.40      5.55 o 
   0   8   0      374.61      381.70     11.77 o 
   1   8   0        9.48       10.06      1.08 o 
   2   8   0        4.20        5.20      0.84 o 
   3   8   0        0.04       -0.26      0.68 o 
   4   8   0       62.39       57.69      2.41 o 
   5   8   0       44.77       42.31      2.20 o 
   6   8   0       11.76        9.35      1.73 o 
   7   8   0        6.28        7.94      1.42 o 
   8   8   0       10.11       15.76      3.56 o 
  -9   9   0       90.47       94.98      6.66 o 
  -8   9   0       48.75       47.72      3.14 o 
  -7   9   0        6.21        8.76      2.83 o 
  -6   9   0        0.87        1.59      1.21 o 
  -5   9   0        0.02       -0.06      0.76 o 
  -4   9   0        1.20        3.29      2.26 o 
  -3   9   0       18.52       20.15      2.28 o 
  -2   9   0        4.50        6.20      1.06 o 
  -1   9   0        0.51        0.90      0.87 o 
   0   9   0      122.27      108.70      5.97 o 
   1   9   0        3.44        4.61      2.48 o 
   2   9   0       68.01       65.92      2.82 o 
   3   9   0       15.73       13.92      1.40 o 
   4   9   0       67.52       60.70      2.48 o 
   5   9   0        7.48        9.69      2.59 o 
   6   9   0        0.37        2.17      1.40 o 
   7   9   0        0.01       -1.02      1.93 o 
  -8  10   0       52.95       62.28      4.23 o 
  -7  10   0        5.87        8.32      2.64 o 
  -6  10   0        3.16        5.09      2.25 o 
  -5  10   0        0.29       -0.97      0.97 o 
  -4  10   0        0.24        2.05      0.89 o 
  -3  10   0       54.75       55.46      2.27 o 
  -2  10   0        5.27        6.58      1.01 o 
  -1  10   0        5.96        7.43      1.32 o 
   0  10   0        4.30        5.24      2.10 o 
   1  10   0      105.11      105.48      3.48 o 
   2  10   0        0.02       -0.92      0.92 o 
   3  10   0        0.01       -1.18      1.18 o 
   4  10   0       10.27       13.50      1.93 o 
   5  10   0        0.03       -0.28      4.12 o 
   6  10   0       12.89       12.91      3.15 o 
  -7  11   0       16.46       15.56      3.15 o 
  -6  11   0        0.10       -0.76      1.29 o 
  -5  11   0        6.30        4.23      1.82 o 
  -4  11   0       30.48       28.48      2.55 o 
  -3  11   0       46.40       48.58      3.08 o 
  -2  11   0       15.60       13.71      1.92 o 
  -1  11   0       20.82       19.51      2.49 o 
   0  11   0        6.72        6.41      2.54 o 
   1  11   0        3.67        2.24      2.24 o 
   2  11   0        5.35       11.49      3.05 o 
   3  11   0       16.39       21.96      3.97 o 
   4  11   0        5.42        7.93      3.86 o 
  -5  12   0        2.93        4.37      2.64 o 
  -4  12   0       10.40       10.07      3.15 o 
  -3  12   0        4.72        0.92      2.14 o 
  -2  12   0       63.20       59.89      6.20 o 
  -1  12   0       11.57        9.56      3.15 o 
   0  12   0        9.47       10.78      3.25 o 
   1  12   0       53.87       69.24      7.73 o 
   2  12   0       31.81       35.28      5.08 o 
  -2 -12   1       60.44       57.45      6.51 o 
  -1 -12   1       25.08       28.57      4.37 o 
   0 -12   1        1.74        1.83      2.75 o 
   1 -12   1        0.11        3.97      3.15 o 
   2 -12   1       32.60       35.49      2.88 o 
   3 -12   1       35.16       29.99      2.71 o 
   4 -12   1       11.25       17.59      3.46 o 
   5 -12   1        0.12        0.85      1.54 o 
  -5 -11   1       16.10       15.66      4.47 o 
  -4 -11   1       43.11       37.82      6.00 o 
  -3 -11   1      105.78      103.51      8.03 o 
  -2 -11   1        0.08        0.66      1.32 o 
  -1 -11   1       33.01       34.34      2.59 o 
   0 -11   1       16.40       16.70      2.24 o 
   1 -11   1        7.85       10.70      1.71 o 
   2 -11   1       23.77       23.90      3.46 o 
   3 -11   1       16.82       16.55      2.64 o 
   4 -11   1       40.67       36.93      6.86 o 
   5 -11   1        0.54       -0.02      1.11 o 
   6 -11   1        4.70        7.89      1.98 o 
   7 -11   1        7.87        6.20      2.75 o 
  -6 -10   1        0.61        0.61      2.03 o 
  -5 -10   1       10.49       11.39      3.56 o 
  -4 -10   1        1.35        5.17      1.98 o 
  -3 -10   1       14.14       15.84      1.73 o 
  -2 -10   1       13.84       15.33      1.60 o 
  -1 -10   1        2.55        4.46      1.06 o 
   0 -10   1      120.46      112.69      3.76 o 
   1 -10   1        0.74       -0.72      0.77 o 
   2 -10   1       11.43       13.91      1.48 o 
   3 -10   1      195.00      189.02      5.29 o 
   4 -10   1       13.85       13.41      2.01 o 
   5 -10   1        0.03        0.75      0.89 o 
   6 -10   1        0.39       -0.70      1.08 o 
   7 -10   1        0.99        3.86      2.24 o 
   8 -10   1       58.93       57.04      6.71 o 
  -7  -9   1        0.02        0.92      2.44 o 
  -6  -9   1        0.49       -0.52      1.01 o 
  -5  -9   1       36.89       34.14      2.82 o 
  -4  -9   1       33.89       31.95      2.22 o 
  -3  -9   1        0.98        1.18      0.85 o 
  -2  -9   1       84.71       77.44      4.08 o 
  -1  -9   1       48.52       38.46      1.85 o 
   0  -9   1      249.40      231.55      6.44 o 
   1  -9   1        8.50        7.42      1.08 o 
   2  -9   1       26.51       26.05      1.43 o 
   3  -9   1       10.30        8.25      1.10 o 
   4  -9   1       21.89       21.82      1.48 o 
   5  -9   1      188.40      183.11      5.04 o 
   6  -9   1       32.63       33.96      2.03 o 
   7  -9   1        3.02        3.12      1.06 o 
   8  -9   1       37.62       34.21      3.15 o 
   9  -9   1       49.34       54.08      3.71 o 
  -8  -8   1        2.87        3.50      1.50 o 
  -7  -8   1       58.06       52.63      3.20 o 
  -6  -8   1       23.77       27.32      2.50 o 
  -5  -8   1       66.97       66.35      3.58 o 
  -4  -8   1       39.62       44.05      2.13 o 
  -3  -8   1       18.20       23.23      1.57 o 
  -2  -8   1       15.54       13.93      1.56 o 
  -1  -8   1        0.12       -0.86      0.92 o 
   0  -8   1      104.73      109.65      5.69 o 
   1  -8   1       37.05       38.03      3.36 o 
   2  -8   1      427.14      422.17      8.58 o 
   3  -8   1       13.59        9.29      1.40 o 
   4  -8   1        5.32        9.90      1.81 o 
   5  -8   1        5.88        9.07      2.23 o 
   6  -8   1       36.04       28.10      1.84 o 
   7  -8   1        0.54        0.47      0.76 o 
   8  -8   1      122.75      114.86      5.39 o 
   9  -8   1       26.91       24.59      2.73 o 
  10  -8   1       19.16       25.28      3.46 o 
  -9  -7   1        5.35        8.95      2.00 o 
  -8  -7   1      207.39      204.68      6.66 o 
  -7  -7   1        6.90       10.47      1.32 o 
  -6  -7   1       41.44       47.85      2.22 o 
  -5  -7   1       33.68       30.80      1.78 o 
  -4  -7   1        1.89        2.23      0.91 o 
  -3  -7   1      239.67      230.19      5.24 o 
  -2  -7   1       18.23       16.07      1.08 o 
  -1  -7   1       17.56       11.45      0.99 o 
   0  -7   1      478.93      499.12     36.26 o 
   1  -7   1      161.81      166.55      3.42 o 
   2  -7   1        6.32        7.99      1.04 o 
   3  -7   1      239.27      229.71      6.37 o 
   4  -7   1       68.40       65.17      2.04 o 
   5  -7   1       75.45       84.36      3.59 o 
   6  -7   1       90.13       91.52      2.84 o 
   7  -7   1       31.94       27.44      2.52 o 
   8  -7   1       10.44       11.68      2.54 o 
   9  -7   1        4.16        6.13      1.67 o 
  10  -7   1       22.58       27.82      2.76 o 
  11  -7   1        5.82        8.13      2.23 o 
 -10  -6   1        7.39        9.54      2.04 o 
  -9  -6   1        6.42        9.21      1.95 o 
  -8  -6   1        2.81        3.82      2.10 o 
  -7  -6   1      192.29      186.49      5.33 o 
  -6  -6   1        1.95       -0.07      0.94 o 
  -5  -6   1        1.35       -0.79      0.79 o 
  -4  -6   1        5.87        8.85      0.97 o 
  -3  -6   1      207.14      189.45      4.15 o 
  -2  -6   1        2.46        3.53      1.14 o 
  -1  -6   1        6.83        6.08      1.29 o 
   0  -6   1      167.49      168.46      3.06 o 
   1  -6   1        3.49        5.33      1.09 o 
   2  -6   1      626.03      649.06     10.38 o 
   3  -6   1      289.94      295.52      5.37 o 
   4  -6   1       25.63       33.21      2.24 o 
   5  -6   1      286.53      275.78      5.96 o 
   6  -6   1        2.39        2.36      0.77 o 
   7  -6   1       91.07       87.27      2.83 o 
   8  -6   1        2.31        5.89      3.97 o 
   9  -6   1       14.76       16.49      2.16 o 
  10  -6   1      166.29      160.19      6.96 o 
  11  -6   1        5.45       10.35      2.04 o 
 -10  -5   1        0.36        1.49      1.46 o 
  -9  -5   1       21.48       27.59      4.42 o 
  -8  -5   1      177.22      174.83      4.80 o 
  -7  -5   1       17.76       21.52      1.59 o 
  -6  -5   1      109.38      124.57      3.65 o 
  -5  -5   1      396.82      388.79      8.02 o 
  -4  -5   1        3.57        5.47      0.76 o 
  -3  -5   1      104.21       90.42      2.18 o 
  -2  -5   1       94.31       91.14      1.94 o 
  -1  -5   1        1.48        2.69      0.58 o 
   0  -5   1     1097.26     1043.83     25.52 o 
   1  -5   1      581.69      625.54      8.71 o 
   2  -5   1      130.96      134.20      2.44 o 
   3  -5   1      215.72      199.67      3.53 o 
   4  -5   1        1.37        2.68      0.69 o 
   5  -5   1      461.34      463.90     15.28 o 
   6  -5   1      912.62      930.18     18.23 o 
   7  -5   1        9.31       11.31      1.02 o 
   8  -5   1      170.78      173.68      6.07 o 
   9  -5   1       24.75       23.87      5.69 o 
  10  -5   1        0.55        2.76      1.58 o 
  11  -5   1       16.30       15.31      2.34 o 
 -11  -4   1        0.03        0.05      1.36 o 
 -10  -4   1        8.80       14.09      3.10 o 
  -9  -4   1       11.13       13.09      2.59 o 
  -8  -4   1        1.45        0.36      0.78 o 
  -7  -4   1      121.10      114.05      3.42 o 
  -6  -4   1       11.86       15.73      1.15 o 
  -5  -4   1      835.47      853.52     15.23 o 
  -4  -4   1      445.14      461.25      7.78 o 
  -3  -4   1       20.51       37.97      1.19 o 
  -2  -4   1       30.13       21.99      0.81 o 
  -1  -4   1       98.38      111.52      1.88 o 
   0  -4   1       29.82       32.00      1.29 o 
   1  -4   1        0.05        0.28      0.77 o 
   2  -4   1       31.51       36.05      0.95 o 
   3  -4   1        7.71        8.87      1.28 o 
   4  -4   1      935.48      961.00     14.32 o 
   5  -4   1        3.65        3.24      0.60 o 
   6  -4   1       79.74       89.09      2.28 o 
   7  -4   1      364.76      368.93     11.73 o 
   8  -4   1      118.10      130.58      5.09 o 
   9  -4   1       51.77       61.38      3.71 o 
  10  -4   1      222.78      228.50     10.57 o 
  11  -4   1       23.00       26.64      2.98 o 
  12  -4   1        1.38        0.41      2.03 o 
 -11  -3   1       43.25       45.01      3.56 o 
 -10  -3   1       31.76       33.20      3.03 o 
  -9  -3   1        4.75        4.31      1.54 o 
  -8  -3   1        2.50        2.46      1.29 o 
  -7  -3   1        0.35        2.99      2.00 o 
  -6  -3   1       48.65       56.21      1.89 o 
  -5  -3   1      771.38      792.31     45.22 o 
  -4  -3   1      482.14      500.41      7.71 o 
  -3  -3   1      380.42      425.63      6.66 o 
  -2  -3   1      978.18      979.21     12.07 o 
  -1  -3   1      267.55      284.73      3.40 o 
   0  -3   1     1036.98      949.89      9.42 o 
   1  -3   1       47.13       50.74      0.84 o 
   2  -3   1        2.70        1.60      1.00 o 
   3  -3   1     2559.12     2805.66     55.59 o 
   4  -3   1        0.99        4.34      0.62 o 
   5  -3   1       21.09       32.59      1.35 o 
   6  -3   1      267.40      278.49     12.34 o 
   7  -3   1       37.36       37.18      2.23 o 
   8  -3   1      318.31      327.02      9.78 o 
   9  -3   1       26.54       30.69      5.03 o 
  10  -3   1        5.22        9.30      1.79 o 
  11  -3   1       37.04       41.54      3.34 o 
  12  -3   1       15.41       16.72      2.55 o 
 -12  -2   1        0.12        2.31      1.90 o 
 -11  -2   1       36.09       36.14      8.08 o 
 -10  -2   1       16.63       21.00      7.12 o 
  -9  -2   1      145.38      146.60      6.50 o 
  -8  -2   1      146.88      168.27      6.14 o 
  -7  -2   1       24.55       27.03      0.98 o 
  -6  -2   1      374.04      344.58      5.48 o 
  -5  -2   1      173.18      177.76      3.04 o 
  -4  -2   1      925.69      901.03     12.02 o 
  -3  -2   1      162.68      171.47      2.51 o 
  -2  -2   1      184.53      220.67      2.76 o 
  -1  -2   1     4387.28     4180.14     32.47 o 
   0  -2   1     1447.75     1561.89     38.30 o 
   1  -2   1     2276.31     2219.56     27.74 o 
   2  -2   1     3808.35     3984.59     41.74 o 
   3  -2   1      932.61      956.13     34.14 o 
   4  -2   1     2473.90     2569.92     37.20 o 
   5  -2   1       61.93       48.66      1.08 o 
   6  -2   1        2.01        8.10      3.71 o 
   7  -2   1      505.98      528.70     13.62 o 
   8  -2   1        0.63        3.20      1.22 o 
   9  -2   1        0.36        1.32      1.68 o 
  10  -2   1       12.53       15.75      2.09 o 
  11  -2   1        0.00       -0.23      1.32 o 
  12  -2   1        1.67        1.95      1.65 o 
 -12  -1   1       19.52       16.73      2.70 o 
 -11  -1   1       36.28       30.24      3.51 o 
 -10  -1   1        0.58        2.58      1.36 o 
  -9  -1   1        5.78        9.27      1.98 o 
  -8  -1   1       44.77       40.20      2.62 o 
  -7  -1   1      292.32      281.89      7.87 o 
  -6  -1   1      300.93      279.56      9.91 o 
  -5  -1   1       16.56       19.85      1.29 o 
  -4  -1   1      105.67      104.45      2.73 o 
  -3  -1   1       84.76       73.04      2.05 o 
  -2  -1   1      425.23      358.51      3.60 o 
  -1  -1   1       18.43       24.44      0.47 o 
   1  -1   1      273.05      262.73      3.74 o 
   2  -1   1      316.09      331.07      3.33 o 
   3  -1   1     2759.07     2840.86     34.11 o 
   4  -1   1      855.11      843.57      9.69 o 
   5  -1   1      201.27      180.01      4.28 o 
   6  -1   1      529.32      551.86     15.83 o 
   7  -1   1      133.82      130.33      5.34 o 
   8  -1   1      510.74      521.34     21.05 o 
   9  -1   1        0.03       -0.21      1.17 o 
  10  -1   1       53.96       54.48      4.07 o 
  11  -1   1       85.14      103.25      5.50 o 
  12  -1   1        7.30       12.26      2.34 o 
 -12   0   1        0.88        0.10      2.44 o 
 -11   0   1       50.44       47.28      3.52 o 
 -10   0   1       41.61       32.55      2.87 o 
  -9   0   1      190.34      173.99      6.51 o 
  -8   0   1      309.48      325.25      9.93 o 
  -7   0   1      805.16      874.71     21.28 o 
  -6   0   1       48.23       39.54      1.83 o 
  -5   0   1      482.90      513.81     15.15 o 
  -4   0   1     1208.83     1081.12    171.38 o 
  -3   0   1     9945.11    10242.62    157.72 o 
  -2   0   1     1918.76     1928.10     10.90 o 
   1   0   1      207.95      246.78      2.54 o 
   2   0   1     6500.68     6548.66     62.50 o 
   3   0   1      424.86      395.60      4.36 o 
   4   0   1      147.74      123.49      2.70 o 
   5   0   1        3.88        3.31      0.42 o 
   6   0   1        0.42        0.00      0.29 o 
   7   0   1      192.07      193.37      5.88 o 
   8   0   1       41.38       46.49      2.79 o 
   9   0   1       20.28       26.13      2.26 o 
  10   0   1       16.95       20.63      2.33 o 
  11   0   1       13.40       12.33      2.32 o 
  12   0   1        8.52        6.63      2.08 o 
 -12   1   1       19.53       20.48      2.77 o 
 -11   1   1       24.71       20.29      2.48 o 
 -10   1   1       57.28       65.92      3.88 o 
  -9   1   1        0.88        1.09      2.03 o 
  -8   1   1      362.73      355.03     18.10 o 
  -7   1   1      654.60      503.22    135.44 o 
  -6   1   1      155.12      144.27      3.99 o 
  -5   1   1      137.51      162.26      4.01 o 
  -4   1   1      210.95      232.53      6.71 o 
  -3   1   1     3836.67     3659.67     54.20 o 
  -2   1   1     1256.34     1281.23      8.93 o 
  -1   1   1        3.86        5.52      0.16 o 
   0   1   1      413.08      319.15      3.34 o 
   1   1   1     2779.59     2676.80     24.03 o 
   2   1   1     1070.04     1065.72     33.91 o 
   3   1   1      699.33      743.24     16.90 o 
   4   1   1       11.37        8.90      0.55 o 
   5   1   1       13.90       12.95      0.95 o 
   6   1   1       68.15       90.76      1.92 o 
   7   1   1       21.49       22.60      1.79 o 
   8   1   1      497.52      517.07     34.37 o 
   9   1   1       46.64       48.15      3.01 o 
  10   1   1       65.33       68.55      4.20 o 
  11   1   1       50.34       66.49      4.20 o 
  12   1   1        0.40        3.11      1.91 o 
 -12   2   1        0.89       10.11      2.42 o 
 -11   2   1       56.00       54.57      3.84 o 
 -10   2   1       31.02       29.36      2.85 o 
  -9   2   1        8.02       10.20      2.19 o 
  -8   2   1      105.02      102.31      4.17 o 
  -7   2   1       62.96       79.03      3.24 o 
  -6   2   1       41.82       31.25      1.65 o 
  -5   2   1      154.43      156.50      3.95 o 
  -4   2   1      702.28      767.67     13.92 o 
  -3   2   1     1747.87     1755.51     28.46 o 
  -2   2   1     1237.49     1343.49     13.97 o 
  -1   2   1      162.42      173.15      2.83 o 
   0   2   1     2258.90     2156.08     50.25 o 
   1   2   1    11297.70    11942.32    173.38 o 
   2   2   1        0.85        4.12      1.07 o 
   3   2   1      516.95      502.04      8.11 o 
   4   2   1       57.97       55.95      1.30 o 
   5   2   1     1439.05     1498.52     22.95 o 
   6   2   1       39.77       39.51      2.00 o 
   7   2   1       36.49       39.26      2.45 o 
   8   2   1      268.43      264.54     12.56 o 
   9   2   1      286.49      288.84      9.58 o 
  10   2   1        2.87        0.54      1.40 o 
  11   2   1       20.58       24.74      3.26 o 
 -12   3   1        6.21        6.94      3.41 o 
 -11   3   1      100.16      112.58      6.76 o 
 -10   3   1      118.75      110.63      7.63 o 
  -9   3   1       61.35       64.87      3.45 o 
  -8   3   1       60.70       73.09      3.41 o 
  -7   3   1      730.68      735.71     18.91 o 
  -6   3   1       97.60       91.78      5.30 o 
  -5   3   1      949.46      887.50     15.21 o 
  -4   3   1       59.54       71.32      2.77 o 
  -3   3   1      376.43      357.79      6.28 o 
  -2   3   1      304.74      325.95      6.38 o 
  -1   3   1     1058.62     1088.37     12.70 o 
   0   3   1      126.07      116.91      3.70 o 
   1   3   1     1736.56     1709.56     19.03 o 
   2   3   1      491.15      506.09      6.59 o 
   3   3   1      138.85      169.57      8.29 o 
   4   3   1      674.07      684.00     10.61 o 
   5   3   1      208.02      224.74      4.29 o 
   6   3   1       58.37       61.65      1.91 o 
   7   3   1      247.06      261.25      5.72 o 
   8   3   1        8.90       10.39      2.09 o 
   9   3   1       47.30       47.02      2.98 o 
  10   3   1        5.17        7.81      3.71 o 
  11   3   1        5.22        4.58      2.04 o 
 -12   4   1        0.39        1.14      1.66 o 
 -11   4   1       17.69       16.47      2.34 o 
 -10   4   1        0.30       -1.12      1.65 o 
  -9   4   1       11.25       20.96      3.36 o 
  -8   4   1       65.29       64.12      3.48 o 
  -7   4   1       70.80       67.43      2.95 o 
  -6   4   1      511.06      503.49      8.13 o 
  -5   4   1       80.41       90.16      3.17 o 
  -4   4   1       35.61       50.75      2.20 o 
  -3   4   1      219.25      243.64      3.95 o 
  -2   4   1       83.45       89.10      4.27 o 
  -1   4   1       41.43       42.59      0.96 o 
   0   4   1      166.72      170.44      8.23 o 
   1   4   1      831.30      959.55     12.30 o 
   2   4   1        1.43        1.61      0.82 o 
   3   4   1       89.79      106.31      3.63 o 
   4   4   1      262.01      258.99      4.76 o 
   5   4   1       41.50       42.13      1.61 o 
   6   4   1      207.67      206.11      5.96 o 
   7   4   1        4.03        6.37      0.94 o 
   8   4   1       46.51       48.55      2.91 o 
   9   4   1      324.03      334.39     11.88 o 
  10   4   1       12.44       12.84      2.05 o 
  11   4   1       26.01       25.71      3.32 o 
 -12   5   1        0.51        2.29      1.86 o 
 -11   5   1       35.00       44.08      4.27 o 
 -10   5   1       67.09       61.52      4.13 o 
  -8   5   1       10.14       17.06      4.47 o 
  -7   5   1       43.58       48.43      1.54 o 
  -6   5   1        1.20        1.78      0.62 o 
  -5   5   1      307.01      280.34      6.04 o 
  -4   5   1       65.00       74.97      2.29 o 
  -3   5   1      156.57      204.48      8.05 o 
  -2   5   1      500.19      549.68      8.53 o 
  -1   5   1        3.34        5.77      0.92 o 
   0   5   1      306.00      319.84      6.98 o 
   1   5   1      877.68      908.52     13.16 o 
   2   5   1        5.30        8.29      0.67 o 
   3   5   1      222.00      239.39      4.53 o 
   4   5   1        5.96        9.46      0.91 o 
   5   5   1       97.69      100.65      2.79 o 
   6   5   1       49.06       49.19      1.98 o 
   7   5   1      148.42      145.98      4.10 o 
   8   5   1        4.58        3.60      0.98 o 
   9   5   1       27.57       17.62      2.44 o 
  10   5   1        1.80        3.68      1.83 o 
 -11   6   1        1.88        1.77      1.98 o 
 -10   6   1       19.83       18.20      3.20 o 
  -9   6   1       29.35       34.70      2.62 o 
  -8   6   1       37.13       32.68      2.41 o 
  -7   6   1      104.70       97.38      2.87 o 
  -6   6   1      335.20      350.84      7.46 o 
  -5   6   1        0.01        0.42      0.83 o 
  -4   6   1        0.20        0.23      0.54 o 
  -3   6   1       71.84       68.30      1.81 o 
  -2   6   1       13.06        9.67      1.58 o 
  -1   6   1      275.38      266.38      5.25 o 
   0   6   1      390.47      386.44      7.42 o 
   1   6   1       17.97       22.71      1.06 o 
   2   6   1        3.39        2.79      0.80 o 
   3   6   1       70.17       64.68      2.07 o 
   4   6   1      179.56      179.14      6.25 o 
   5   6   1      321.05      308.09      6.85 o 
   6   6   1       16.32       16.14      1.35 o 
   7   6   1       22.95       24.88      1.57 o 
   8   6   1        0.07       -0.14      0.95 o 
   9   6   1        3.03        0.81      1.22 o 
 -11   7   1        0.89        1.08      1.47 o 
 -10   7   1       44.53       45.54      3.37 o 
  -9   7   1       83.01       82.02      4.95 o 
  -8   7   1       22.69       25.06      2.75 o 
  -7   7   1       68.04       71.90      2.61 o 
  -6   7   1      174.90      171.60      4.54 o 
  -5   7   1      221.83      206.23      4.95 o 
  -4   7   1        0.14        2.75      1.85 o 
  -3   7   1      267.15      258.12      6.68 o 
  -2   7   1      236.87      228.00      5.62 o 
  -1   7   1        1.06        0.56      0.63 o 
   0   7   1       22.23       21.47      1.14 o 
   1   7   1       35.73       29.08      1.44 o 
   2   7   1        4.54        5.87      0.94 o 
   3   7   1       18.52       18.64      1.23 o 
   4   7   1        6.87        8.17      1.59 o 
   5   7   1      153.59      146.61      4.74 o 
   6   7   1      116.66      112.21      3.65 o 
   7   7   1       38.99       35.08      2.49 o 
   8   7   1        6.46        7.09      1.83 o 
   9   7   1        0.31       -1.32      2.34 o 
 -10   8   1       19.67       21.78      2.90 o 
  -9   8   1        8.64       12.77      2.30 o 
  -8   8   1        0.31       -0.86      1.34 o 
  -7   8   1      101.25       93.28      3.28 o 
  -6   8   1       39.82       43.70      2.30 o 
  -5   8   1        6.50        8.80      1.33 o 
  -4   8   1      145.46      153.97      3.94 o 
  -3   8   1      112.08      114.69      3.35 o 
  -2   8   1        1.94        2.03      1.17 o 
  -1   8   1      229.98      230.07      5.04 o 
   0   8   1       12.39       13.44      1.01 o 
   1   8   1        8.14        6.88      0.97 o 
   2   8   1        9.76       11.26      1.42 o 
   3   8   1       49.45       46.39      2.00 o 
   4   8   1       13.77       14.01      1.92 o 
   5   8   1      153.38      157.53      6.54 o 
   6   8   1        5.88        4.71      1.58 o 
   7   8   1        3.45        5.99      4.27 o 
   8   8   1        3.50        7.73      3.66 o 
  -9   9   1       37.68       36.74      3.32 o 
  -8   9   1        0.05        0.39      1.29 o 
  -7   9   1       15.72       17.35      1.75 o 
  -6   9   1        3.62        6.82      1.32 o 
  -5   9   1      112.31      113.23      3.77 o 
  -4   9   1       24.78       30.33      1.68 o 
  -3   9   1       41.26       45.91      3.73 o 
  -2   9   1      120.21      112.39      3.44 o 
  -1   9   1      126.37      125.53      5.77 o 
   0   9   1       14.66       14.48      1.16 o 
   1   9   1       97.38       92.06      2.89 o 
   2   9   1       14.70       10.26      1.58 o 
   3   9   1       10.25       15.37      3.46 o 
   4   9   1        7.83        9.78      1.94 o 
   5   9   1       17.48       13.66      2.20 o 
   6   9   1       22.29       27.65      3.00 o 
   7   9   1        1.49        3.36      1.65 o 
  -8  10   1       25.01       23.29      2.85 o 
  -7  10   1        9.15       12.20      2.03 o 
  -6  10   1        6.33        5.14      1.64 o 
  -5  10   1        0.01        0.70      0.99 o 
  -4  10   1        4.45        7.79      1.84 o 
  -3  10   1        0.03       -0.18      1.42 o 
  -2  10   1       84.96       83.18      2.91 o 
  -1  10   1       50.17       50.21      2.29 o 
   0  10   1        3.29        4.81      0.90 o 
   1  10   1       15.71       20.57      3.97 o 
   2  10   1        0.24        2.12      1.51 o 
   3  10   1       19.60       22.50      6.91 o 
   4  10   1       26.03       26.83      2.76 o 
   5  10   1        8.13       11.46      2.95 o 
   6  10   1        0.57        2.54      2.24 o 
  -6  11   1        3.19        4.58      2.95 o 
  -5  11   1       18.13       13.64      1.76 o 
  -4  11   1       10.48       13.16      2.08 o 
  -3  11   1        0.23        0.18      1.22 o 
  -2  11   1        4.75        7.67      2.24 o 
  -1  11   1        7.66       11.65      4.63 o 
   0  11   1        3.79        4.19      1.61 o 
   1  11   1        0.00        0.65      2.75 o 
   2  11   1        5.40        3.25      2.39 o 
   3  11   1        5.14        4.68      2.75 o 
   4  11   1        0.00       -3.05      3.05 o 
  -4  12   1        7.10        9.66      3.15 o 
  -3  12   1       10.03       12.00      3.46 o 
  -2  12   1       40.53       42.60      5.29 o 
  -1  12   1        1.44       -1.53      2.34 o 
   0  12   1        0.20       -2.54      2.54 o 
   1  12   1       10.06        6.61      3.05 o 
  -2 -12   2       35.31       40.37      5.39 o 
  -1 -12   2        0.12        4.58      2.75 o 
   0 -12   2        0.00        0.52      1.36 o 
   1 -12   2        5.72        6.16      2.80 o 
   2 -12   2        1.81        0.18      1.27 o 
   3 -12   2       40.84       36.08      4.98 o 
   4 -12   2        6.77        5.56      2.05 o 
   5 -12   2        1.41        1.33      2.03 o 
  -5 -11   2       13.65       19.42      4.68 o 
  -4 -11   2       66.80       65.79      7.63 o 
  -3 -11   2       47.19       52.89      3.68 o 
  -2 -11   2        1.36        5.74      3.81 o 
  -1 -11   2      119.32      111.70      5.50 o 
   0 -11   2        3.32        5.46      2.34 o 
   1 -11   2        0.45        1.11      4.02 o 
   2 -11   2        2.42        1.83      1.44 o 
   3 -11   2        9.27       11.22      2.32 o 
   4 -11   2        1.73        5.10      1.59 o 
   5 -11   2       22.93       22.34      4.58 o 
   6 -11   2       17.82       22.96      3.12 o 
   7 -11   2       11.34       11.59      4.07 o 
  -6 -10   2        5.48        3.65      1.76 o 
  -5 -10   2       24.36       30.13      2.54 o 
  -4 -10   2        5.24        4.07      1.44 o 
  -3 -10   2       13.01       14.19      1.88 o 
  -2 -10   2       98.81       98.42      4.83 o 
  -1 -10   2       27.31       35.52      3.71 o 
   0 -10   2      138.79      130.87      5.60 o 
   1 -10   2       10.91       12.35      1.73 o 
   2 -10   2       65.47       73.93      4.08 o 
   3 -10   2      135.66      135.50      9.10 o 
   4 -10   2       55.77       65.01      3.66 o 
   5 -10   2       10.46       14.49      1.98 o 
   6 -10   2        1.66        0.82      1.68 o 
   7 -10   2       46.41       50.74      5.29 o 
   8 -10   2       10.72        2.24      2.44 o 
  -7  -9   2        3.45        2.84      1.68 o 
  -6  -9   2        8.28        8.72      1.61 o 
  -5  -9   2       14.85       16.43      1.64 o 
  -4  -9   2      200.29      193.88      7.18 o 
  -3  -9   2        2.18        1.69      0.96 o 
  -2  -9   2      172.36      174.34      4.63 o 
  -1  -9   2      167.58      162.30      7.62 o 
   0  -9   2        1.30        3.24      2.42 o 
   1  -9   2       13.14       12.00      1.37 o 
   2  -9   2       46.35       38.64      2.92 o 
   3  -9   2       68.78       57.86      3.62 o 
   4  -9   2       69.76       60.36      3.49 o 
   5  -9   2      134.72      139.39      4.96 o 
   6  -9   2        0.20        1.03      0.97 o 
   7  -9   2        5.86        2.81      1.11 o 
   8  -9   2        5.77        6.41      2.75 o 
   9  -9   2        9.15        7.42      2.95 o 
  -8  -8   2        7.38        5.69      2.90 o 
  -7  -8   2       31.35       30.77      2.31 o 
  -6  -8   2        0.03       -0.83      0.90 o 
  -5  -8   2        0.46        2.61      0.96 o 
  -4  -8   2       26.01       28.84      2.12 o 
  -3  -8   2      217.03      219.03      5.53 o 
  -2  -8   2       16.90       14.92      1.23 o 
  -1  -8   2       43.15       48.27      1.92 o 
   0  -8   2        3.51        3.50      0.82 o 
   1  -8   2       74.69       61.54      3.54 o 
   2  -8   2       39.83       45.42      1.55 o 
   3  -8   2       31.43       33.66      2.13 o 
   4  -8   2      259.98      263.00      6.25 o 
   5  -8   2       36.16       24.44      2.00 o 
   6  -8   2        9.08        5.31      1.06 o 
   7  -8   2        9.17       14.40      2.99 o 
   8  -8   2      104.31       99.91      4.92 o 
   9  -8   2       75.70       63.83      4.37 o 
  10  -8   2        3.62        3.72      1.66 o 
  -9  -7   2        1.46        1.86      1.58 o 
  -8  -7   2       74.17       72.76      3.06 o 
  -7  -7   2       44.06       48.44      2.47 o 
  -6  -7   2       79.48       80.03      3.81 o 
  -5  -7   2       14.48       15.79      2.48 o 
  -4  -7   2       95.00       85.42      2.78 o 
  -3  -7   2       46.41       49.45      2.08 o 
  -2  -7   2        4.29       11.66      1.02 o 
  -1  -7   2       10.33        6.90      0.76 o 
   0  -7   2       99.91       98.41      6.92 o 
   1  -7   2      266.46      245.38      6.49 o 
   2  -7   2        9.38        9.78      0.74 o 
   3  -7   2       16.43       18.37      2.41 o 
   4  -7   2       81.17       76.17      2.28 o 
   5  -7   2       16.44       23.27      1.53 o 
   6  -7   2       61.84       63.45      3.04 o 
   7  -7   2        0.49        0.87      0.92 o 
   8  -7   2       15.84       17.52      1.96 o 
   9  -7   2       16.69       24.93      2.56 o 
  10  -7   2       80.59       81.46     11.95 o 
 -10  -6   2        0.45        0.26      1.33 o 
  -9  -6   2        6.90       10.58      1.83 o 
  -8  -6   2       12.81       13.71      2.35 o 
  -7  -6   2       38.93       44.54      2.09 o 
  -6  -6   2       76.33       67.77      2.60 o 
  -5  -6   2       98.40       90.58      2.68 o 
  -4  -6   2       23.26       23.06      1.26 o 
  -3  -6   2      196.90      171.64      3.86 o 
  -2  -6   2       55.50       64.28      1.75 o 
  -1  -6   2        4.57        2.22      0.86 o 
   0  -6   2      665.25      619.57     32.99 o 
   1  -6   2       16.56       17.49      0.74 o 
   2  -6   2      242.63      254.27      4.33 o 
   3  -6   2      247.58      271.29      4.81 o 
   4  -6   2        0.01        0.55      0.90 o 
   5  -6   2      129.13      108.61      3.31 o 
   6  -6   2       20.12       20.93      1.51 o 
   7  -6   2      224.43      218.50     17.30 o 
   8  -6   2        0.25        1.53      1.73 o 
   9  -6   2      149.08      149.51      6.08 o 
  10  -6   2        7.66        5.87      1.83 o 
  11  -6   2       30.21       30.28      3.12 o 
 -11  -5   2      113.60       99.35      6.18 o 
 -10  -5   2       54.52       55.11      4.04 o 
  -9  -5   2        5.96        4.07      1.51 o 
  -8  -5   2       45.69       46.00      2.11 o 
  -7  -5   2       42.13       40.80      1.90 o 
  -6  -5   2      121.18      110.32      3.13 o 
  -5  -5   2      250.52      243.74      6.19 o 
  -4  -5   2      119.41      124.19      3.44 o 
  -3  -5   2     1337.00     1324.40     21.04 o 
  -2  -5   2      387.66      360.42      5.77 o 
  -1  -5   2       13.98        9.63      0.64 o 
   0  -5   2      119.27      125.30      1.93 o 
   1  -5   2     1257.92     1272.50     15.90 o 
   2  -5   2       87.67       87.68      1.72 o 
   3  -5   2      332.30      362.73      6.03 o 
   4  -5   2        1.04        3.52      0.62 o 
   5  -5   2       76.28       67.29      3.11 o 
   6  -5   2      315.24      295.69      6.10 o 
   7  -5   2        4.07        5.62      0.90 o 
   8  -5   2       35.20       33.75      2.87 o 
   9  -5   2       62.77       53.36      7.07 o 
  10  -5   2        0.67       -1.12      1.36 o 
  11  -5   2       12.48       12.03      2.85 o 
 -11  -4   2        0.01        4.08      6.15 o 
 -10  -4   2       48.06       51.84      3.88 o 
  -9  -4   2       85.59       86.61      4.35 o 
  -8  -4   2        0.08        0.61      1.04 o 
  -7  -4   2       88.30       76.63      2.34 o 
  -6  -4   2       16.20       17.77      1.16 o 
  -5  -4   2      286.39      290.69      5.57 o 
  -4  -4   2       26.41       34.87      1.30 o 
  -3  -4   2       80.36       65.07      2.40 o 
  -2  -4   2      811.43      871.45     11.72 o 
  -1  -4   2       20.47       17.75      0.68 o 
   0  -4   2      538.70      510.33      5.97 o 
   1  -4   2       53.34       50.52      0.88 o 
   2  -4   2      259.98      268.96      3.73 o 
   3  -4   2      565.48      643.43     10.33 o 
   4  -4   2       95.15      120.56      3.12 o 
   5  -4   2        0.46        5.07      2.61 o 
   6  -4   2      101.52      106.41      9.69 o 
   7  -4   2      470.97      441.19      8.47 o 
   8  -4   2       19.67       16.10      1.97 o 
   9  -4   2       23.96       17.50      2.01 o 
  10  -4   2       79.14       85.73      8.85 o 
  11  -4   2       45.47       48.30      3.97 o 
 -11  -3   2       25.19       21.45      2.76 o 
 -10  -3   2       36.97       41.26      3.27 o 
  -9  -3   2       69.79       69.37      4.28 o 
  -8  -3   2        7.26        8.75      1.58 o 
  -7  -3   2       63.38       65.39      1.93 o 
  -6  -3   2      418.06      438.62      7.85 o 
  -5  -3   2       80.71       80.71      2.03 o 
  -4  -3   2      247.32      267.22      4.34 o 
  -3  -3   2     1388.13     1397.32     18.82 o 
  -2  -3   2     1159.57     1152.81     15.91 o 
  -1  -3   2       60.95       60.28      2.32 o 
   0  -3   2      171.26      194.15      2.26 o 
   1  -3   2     1535.94     1492.62     13.99 o 
   2  -3   2      781.45      917.85     10.81 o 
   3  -3   2     2918.82     2848.43    179.83 o 
   4  -3   2      259.37      292.36      4.57 o 
   5  -3   2      713.48      701.16     16.34 o 
   6  -3   2      933.31      914.65     15.76 o 
   7  -3   2       18.27       21.24      1.02 o 
   8  -3   2        6.48       10.56      1.58 o 
   9  -3   2      181.36      168.23      6.86 o 
  10  -3   2        0.44       -1.16      1.49 o 
  11  -3   2       22.72       26.57      2.87 o 
  12  -3   2        7.67       12.73      2.80 o 
 -12  -2   2        4.66        3.24      3.36 o 
 -11  -2   2       10.86       14.46      2.34 o 
 -10  -2   2       36.26       31.90      2.70 o 
  -9  -2   2       35.84       37.20      2.83 o 
  -8  -2   2       30.40       27.71      2.30 o 
  -7  -2   2       71.60       63.76      4.46 o 
  -6  -2   2        5.16        3.71      1.33 o 
  -5  -2   2      405.74      411.73      6.28 o 
  -4  -2   2     1197.25     1280.71     17.46 o 
  -3  -2   2       28.82       31.34      1.55 o 
  -2  -2   2      293.68      326.92      7.76 o 
  -1  -2   2     2142.85     1963.42     13.86 o 
   0  -2   2      140.03      114.14     25.17 o 
   1  -2   2      640.39      597.88      5.85 o 
   2  -2   2        4.09        8.12      1.17 o 
   3  -2   2       41.66       42.87      0.94 o 
   4  -2   2       18.95       22.54      1.54 o 
   5  -2   2        0.90        2.35      0.63 o 
   6  -2   2       16.90       11.97      0.69 o 
   7  -2   2      400.14      366.05      6.47 o 
   8  -2   2        6.97        6.98      1.43 o 
   9  -2   2        0.08        0.74      1.11 o 
  10  -2   2       20.98       20.96      2.47 o 
  11  -2   2       15.75       12.96      3.25 o 
  12  -2   2        3.47        4.88      2.85 o 
 -12  -1   2       62.30       66.02     10.78 o 
 -11  -1   2      104.60      109.94      5.61 o 
 -10  -1   2        1.49        0.25      1.42 o 
  -9  -1   2        3.27        0.34      1.11 o 
  -8  -1   2       57.39       59.07      3.27 o 
  -7  -1   2       58.19       58.81      3.05 o 
  -6  -1   2        8.01        5.08      0.98 o 
  -5  -1   2        1.47        2.80      0.42 o 
  -4  -1   2       57.27       44.61      1.36 o 
  -3  -1   2      118.10      174.79      4.91 o 
  -2  -1   2     2951.10     2914.40     29.84 o 
  -1  -1   2     5180.04     4909.37     36.79 o 
   0  -1   2      389.79      426.26     14.85 o 
   1  -1   2      654.47      629.27      5.95 o 
   2  -1   2      295.21      288.44      4.39 o 
   3  -1   2       83.98      100.39      1.71 o 
   4  -1   2     1267.67     1340.98     19.95 o 
   5  -1   2       11.34        4.71      0.54 o 
   6  -1   2      109.59       99.49      2.13 o 
   7  -1   2        2.63        5.24      1.68 o 
   8  -1   2      115.55      119.95      4.99 o 
   9  -1   2       14.73       14.10      2.08 o 
  10  -1   2        0.06        0.28      2.44 o 
  11  -1   2       91.06       92.07      5.04 o 
  12  -1   2       11.24       13.15      2.91 o 
 -12   0   2        4.45        7.89      2.39 o 
 -11   0   2        1.73        3.70      2.19 o 
 -10   0   2      130.42      111.58      7.02 o 
  -9   0   2      197.83      211.20      7.51 o 
  -8   0   2      358.21      370.30     27.25 o 
  -7   0   2      360.51      367.14     24.05 o 
  -6   0   2       52.26       46.58      2.34 o 
  -5   0   2      760.02      802.21     27.71 o 
  -4   0   2      739.15      796.19      7.94 o 
  -3   0   2      800.72      722.44      7.45 o 
  -2   0   2        0.30        0.51      0.67 o 
  -1   0   2     3887.00     3981.48     35.62 o 
   0   0   2       23.23       33.68      1.10 o 
   1   0   2      219.32      184.42      1.96 o 
   2   0   2      396.19      389.83      9.32 o 
   3   0   2      173.63      168.47      2.40 o 
   4   0   2     1107.26     1159.91     15.69 o 
   5   0   2        2.21        1.85      0.70 o 
   6   0   2       41.79       58.65      1.47 o 
   7   0   2      385.75      333.57      6.08 o 
   8   0   2        3.04        3.34      2.14 o 
   9   0   2        7.95        7.70      1.61 o 
  10   0   2        0.04        1.72      1.39 o 
  11   0   2       15.76       17.52      2.46 o 
  12   0   2        1.68        2.03      1.93 o 
 -12   1   2       57.26       62.33      4.42 o 
 -11   1   2        8.16       13.68      5.85 o 
 -10   1   2        0.49        1.09      1.37 o 
  -9   1   2        0.22        0.22      1.07 o 
  -8   1   2       35.55       31.07      2.23 o 
  -7   1   2      153.48      152.74      4.89 o 
  -6   1   2       87.61       95.62     11.13 o 
  -5   1   2        0.27        5.41      0.97 o 
  -4   1   2      770.64      831.10      9.03 o 
  -3   1   2      105.92      118.40      2.67 o 
  -2   1   2      282.13      201.38      2.37 o 
  -1   1   2     4306.73     4249.35     31.95 o 
   0   1   2      369.52      358.64      9.13 o 
   1   1   2       19.21       27.65      0.56 o 
   2   1   2      164.64      192.47      2.41 o 
   3   1   2      163.22      169.98      3.55 o 
   4   1   2       45.79       64.85      1.42 o 
   5   1   2        1.62        9.31      1.60 o 
   6   1   2        2.06        1.28      0.64 o 
   7   1   2      136.86      117.27      2.81 o 
   8   1   2      321.72      301.30      9.63 o 
   9   1   2       10.93       11.78      2.14 o 
  10   1   2       32.85       32.72      3.02 o 
  11   1   2      117.37      119.78      6.69 o 
 -12   2   2        1.01        7.52      2.95 o 
 -11   2   2        6.20        6.75      1.80 o 
 -10   2   2      127.43      134.33      6.18 o 
  -9   2   2      112.14      111.28      5.05 o 
  -8   2   2      259.00      247.28      7.99 o 
  -7   2   2      328.04      298.68      8.09 o 
  -6   2   2       17.31       11.10      1.22 o 
  -5   2   2       16.31       14.30      1.09 o 
  -4   2   2      262.08      300.59      9.72 o 
  -3   2   2        5.39        7.32      1.01 o 
  -2   2   2     3210.66     3024.62     32.77 o 
  -1   2   2       88.90       82.24      2.40 o 
   0   2   2    14909.90    15610.97    370.82 o 
   1   2   2     4676.56     4795.06    131.55 o 
   2   2   2       42.67       48.12      1.76 o 
   3   2   2      639.14      679.80     16.13 o 
   4   2   2       88.30       71.29      1.69 o 
   5   2   2       76.19       65.92      1.73 o 
   6   2   2        7.61       10.47      0.93 o 
   7   2   2       50.14       54.62      1.88 o 
   8   2   2        0.83        1.74      0.77 o 
   9   2   2      100.35       91.41      4.67 o 
  10   2   2        2.22        1.36      1.36 o 
  11   2   2       35.19       37.19      5.64 o 
 -12   3   2       28.76       31.83      3.24 o 
 -11   3   2       18.63       26.77      3.51 o 
 -10   3   2      116.45      117.07      5.43 o 
  -9   3   2       86.22       70.98      3.81 o 
  -8   3   2      275.62      249.68      8.13 o 
  -7   3   2      308.91      291.18     10.93 o 
  -6   3   2      357.17      303.43      6.61 o 
  -5   3   2      127.02      106.18      3.17 o 
  -4   3   2       50.95       38.50      1.49 o 
  -3   3   2      267.46      254.79      3.68 o 
  -2   3   2       11.02        9.98      0.50 o 
  -1   3   2       71.83       64.33      2.65 o 
   0   3   2     2144.38     2266.99     21.96 o 
   1   3   2     1986.18     2089.08     39.16 o 
   2   3   2       17.66       10.49      1.01 o 
   3   3   2        3.39        2.70      0.45 o 
   4   3   2       70.95       67.96      1.73 o 
   5   3   2       10.53       10.83      0.85 o 
   6   3   2        0.41       -0.07      0.56 o 
   7   3   2      117.20      109.62      3.09 o 
   8   3   2       71.26       61.75      2.35 o 
   9   3   2        2.01        2.73      1.68 o 
  10   3   2        0.08        1.12      3.05 o 
  11   3   2       45.69       39.61      3.61 o 
 -12   4   2        2.17        1.39      1.62 o 
 -11   4   2        1.15        1.79      1.63 o 
 -10   4   2       49.93       48.81      7.22 o 
  -9   4   2       12.28       11.43      2.44 o 
  -8   4   2        1.82        0.87      2.03 o 
  -7   4   2        9.39       11.19      2.34 o 
  -6   4   2       14.88       18.45      1.45 o 
  -5   4   2       14.59       18.82      0.88 o 
  -4   4   2        2.45        2.96      0.53 o 
  -3   4   2      774.72      749.29     24.42 o 
  -2   4   2       61.97       49.64      1.18 o 
  -1   4   2       75.76       72.87      1.27 o 
   0   4   2      794.17      759.44     21.00 o 
   1   4   2     1334.01     1307.20     25.73 o 
   2   4   2     1675.30     1865.32     24.98 o 
   3   4   2      241.98      224.41      3.84 o 
   4   4   2       31.39       26.81      1.49 o 
   5   4   2        0.03       -0.19      0.59 o 
   6   4   2      351.22      335.64      7.26 o 
   7   4   2       35.30       36.17      1.78 o 
   8   4   2      142.09      131.21      4.68 o 
   9   4   2      252.84      222.05      8.61 o 
  10   4   2       10.89       10.69      2.19 o 
 -11   5   2       21.73       23.90      2.50 o 
 -10   5   2      105.69      105.59      5.24 o 
  -9   5   2      111.30       98.76      4.67 o 
  -8   5   2       32.02       29.04      2.27 o 
  -7   5   2      212.06      203.62      8.59 o 
  -6   5   2       32.00       24.05      1.35 o 
  -5   5   2       10.06       12.94      0.93 o 
  -4   5   2       32.28       29.38      1.23 o 
  -3   5   2       92.68      101.73      2.89 o 
  -2   5   2      708.67      662.71     10.12 o 
  -1   5   2        1.24        0.56      0.40 o 
   0   5   2        0.01        1.85      0.94 o 
   1   5   2      597.23      569.31     13.49 o 
   2   5   2      729.46      713.12     10.68 o 
   3   5   2       30.62       30.05      3.86 o 
   4   5   2       57.16       59.59      1.88 o 
   5   5   2        4.35        7.19      0.90 o 
   6   5   2        0.13       -0.31      1.02 o 
   7   5   2        0.24        0.63      0.86 o 
   8   5   2       78.68       69.37      2.83 o 
   9   5   2        0.31       -1.39      1.58 o 
  10   5   2        1.87       -0.92      2.44 o 
 -11   6   2        0.65        1.72      1.61 o 
 -10   6   2       12.85       20.67      3.30 o 
  -9   6   2        1.54        1.87      1.29 o 
  -8   6   2       13.03       12.12      1.83 o 
  -7   6   2      138.12      134.07      4.90 o 
  -6   6   2      164.19      170.90      6.12 o 
  -5   6   2        0.97       -0.12      0.69 o 
  -4   6   2      157.71      169.04      6.17 o 
  -3   6   2        6.16        5.89      0.91 o 
  -2   6   2      228.76      209.94      4.10 o 
  -1   6   2       62.19       54.73      2.42 o 
   0   6   2       57.45       57.19      1.39 o 
   1   6   2       10.15       10.58      1.46 o 
   2   6   2        0.73        1.31      0.48 o 
   3   6   2        0.10        0.02      0.45 o 
   4   6   2        4.00        5.59      0.91 o 
   5   6   2       51.96       54.54      2.60 o 
   6   6   2        7.07        7.68      1.06 o 
   7   6   2       10.98        9.31      1.33 o 
   8   6   2        3.00        1.71      1.35 o 
   9   6   2       37.73       34.77      4.98 o 
 -11   7   2       14.72       14.61      3.81 o 
 -10   7   2       37.43       43.41      3.56 o 
  -9   7   2        1.06        3.12      5.03 o 
  -8   7   2        4.84        2.40      3.20 o 
  -7   7   2       12.45       12.83      1.21 o 
  -6   7   2       11.57        9.66      1.11 o 
  -5   7   2      137.89      148.61      5.53 o 
  -4   7   2        0.43        0.55      0.87 o 
  -3   7   2       57.56       62.06      1.88 o 
  -2   7   2      463.44      425.74      8.16 o 
  -1   7   2       19.56       21.92      1.12 o 
   0   7   2        1.34        5.01      1.02 o 
   1   7   2      113.80      113.07      2.67 o 
   2   7   2       41.76       36.40      3.64 o 
   3   7   2       12.96       15.39      1.81 o 
   4   7   2       59.80       54.56      2.09 o 
   5   7   2        0.08        0.60      1.12 o 
   6   7   2       64.25       63.49      8.39 o 
   7   7   2       20.47       18.98      2.44 o 
   8   7   2        3.28        5.29      2.75 o 
 -10   8   2       52.05       48.84      3.95 o 
  -9   8   2        7.62       12.90      2.64 o 
  -8   8   2        6.41        9.99      1.76 o 
  -7   8   2       76.03       81.20      3.33 o 
  -6   8   2       52.07       54.92      2.46 o 
  -5   8   2       18.52       17.32      1.37 o 
  -4   8   2      150.79      149.99      4.16 o 
  -3   8   2        9.19       11.96      1.10 o 
  -2   8   2       12.07       13.69      1.47 o 
  -1   8   2       23.53       23.93      1.25 o 
   0   8   2        0.92       -0.01      0.96 o 
   1   8   2        1.86        2.45      0.71 o 
   2   8   2      148.03      162.84     10.42 o 
   3   8   2       14.72       20.60      6.25 o 
   4   8   2        4.37        6.20      3.91 o 
   5   8   2       22.67       22.54      2.32 o 
   6   8   2       20.95       15.14      2.28 o 
   7   8   2       10.08        8.75      2.05 o 
  -9   9   2        1.26        1.49      1.53 o 
  -8   9   2       21.18       23.13      2.49 o 
  -7   9   2       14.04       14.51      1.52 o 
  -6   9   2       14.75       16.05      1.55 o 
  -5   9   2      215.46      207.24      8.25 o 
  -4   9   2        2.72        3.98      1.61 o 
  -3   9   2        0.31        1.52      0.82 o 
  -2   9   2      193.28      187.65      4.78 o 
  -1   9   2       59.04       59.60      2.24 o 
   0   9   2       49.42       44.05      2.61 o 
   1   9   2       36.64       33.96      3.41 o 
   2   9   2        6.65        9.24      1.62 o 
   3   9   2       26.45       27.73      2.44 o 
   4   9   2       13.14       17.85      2.59 o 
   5   9   2       15.10       19.52      2.73 o 
   6   9   2       12.10        9.93      2.18 o 
  -8  10   2        4.58        2.08      1.54 o 
  -7  10   2        2.00        0.42      1.47 o 
  -6  10   2       42.20       42.50      2.55 o 
  -5  10   2        0.64        0.33      1.49 o 
  -4  10   2       13.06       18.60      1.73 o 
  -3  10   2       11.69       11.78      2.85 o 
  -2  10   2       68.05       64.02      3.77 o 
  -1  10   2       60.33       57.40      4.68 o 
   0  10   2        2.35        1.85      1.27 o 
   1  10   2       35.20       40.81      3.40 o 
   2  10   2        4.36        7.36      1.65 o 
   3  10   2        6.99        5.68      1.78 o 
   4  10   2        4.75        3.71      1.62 o 
   5  10   2       14.33       11.76      2.54 o 
  -6  11   2        0.41       -0.76      1.44 o 
  -5  11   2        3.81        4.06      1.59 o 
  -4  11   2        5.72        1.99      1.42 o 
  -3  11   2        0.87       -0.07      1.39 o 
  -2  11   2        2.13        3.92      5.19 o 
  -1  11   2        3.83        9.53      3.56 o 
   0  11   2      115.15      108.14     14.18 o 
   1  11   2        0.69        2.27      1.62 o 
   2  11   2        5.77        7.00      1.98 o 
   3  11   2        5.39        6.26      2.14 o 
  -3  12   2       11.33       12.00      3.25 o 
  -2  12   2        7.17        5.49      2.75 o 
  -1  12   2       11.49        4.27      3.25 o 
   0  12   2        0.50        2.34      2.44 o 
  -2 -12   3       17.58       16.73      6.61 o 
  -1 -12   3        8.33        9.73      3.05 o 
   0 -12   3        0.36       -0.41      1.44 o 
   1 -12   3        0.19        4.68      4.27 o 
   2 -12   3        2.09        3.62      1.82 o 
   3 -12   3        3.77        4.59      1.73 o 
   4 -12   3        2.24       12.39     10.83 o 
  -5 -11   3        5.36        4.46      3.15 o 
  -4 -11   3       35.72       28.86      2.86 o 
  -3 -11   3        4.48        8.36      3.00 o 
  -2 -11   3        0.42        1.05      1.47 o 
  -1 -11   3       38.83       40.94      5.34 o 
   0 -11   3       16.45       20.74      5.54 o 
   1 -11   3        5.30        7.29      1.98 o 
   2 -11   3       10.36       11.24      1.88 o 
   3 -11   3       26.19       37.49      3.27 o 
   4 -11   3       20.09       17.81      2.69 o 
   5 -11   3       24.51       28.89      3.11 o 
   6 -11   3       26.03       20.09      2.81 o 
   7 -11   3       22.31       25.62      4.27 o 
  -6 -10   3        9.09       11.94      3.36 o 
  -5 -10   3       83.84       83.53      4.56 o 
  -4 -10   3       55.23       63.98      4.02 o 
  -3 -10   3        7.14        9.31      2.01 o 
  -2 -10   3      130.79      129.28      6.00 o 
  -1 -10   3       28.14       30.31      2.93 o 
   0 -10   3       33.76       36.31      4.37 o 
   1 -10   3       37.00       38.78      3.81 o 
   2 -10   3       69.76       61.73      3.71 o 
   3 -10   3       17.79       18.10      2.29 o 
   4 -10   3       83.29       85.89      4.49 o 
   5 -10   3        1.17        0.96      3.20 o 
   6 -10   3       45.80       55.68      5.85 o 
   7 -10   3       60.30       66.70      7.22 o 
   8 -10   3        0.88       -0.61      2.14 o 
  -7  -9   3        0.51       -0.01      1.24 o 
  -6  -9   3        4.25        6.27      2.24 o 
  -5  -9   3        0.46        0.35      1.39 o 
  -4  -9   3      136.95      139.46      6.15 o 
  -3  -9   3       69.68       64.88      3.84 o 
  -2  -9   3       12.91       16.42      1.98 o 
  -1  -9   3      138.44      154.16      6.00 o 
   0  -9   3       67.59       66.33      8.39 o 
   1  -9   3        0.01        0.70      1.47 o 
   2  -9   3       52.36       52.49      2.97 o 
   3  -9   3       50.61       56.60      6.15 o 
   4  -9   3       40.64       43.60      3.02 o 
   5  -9   3        1.04        3.25      1.36 o 
   6  -9   3       59.47       57.78      3.94 o 
   7  -9   3        9.37       12.31      2.01 o 
   8  -9   3       19.03       27.05      4.07 o 
   9  -9   3        8.13        7.83      2.95 o 
  -8  -8   3       16.85       14.74      2.14 o 
  -7  -8   3        0.67       -0.45      0.94 o 
  -6  -8   3        2.52        6.06      1.42 o 
  -5  -8   3       11.52       15.10      1.46 o 
  -4  -8   3       15.59       17.83      1.48 o 
  -3  -8   3       97.26      101.54      3.08 o 
  -2  -8   3      166.88      170.87      5.94 o 
  -1  -8   3       47.26       56.28      3.05 o 
   0  -8   3       37.14       31.79      2.37 o 
   1  -8   3      315.28      306.46      9.01 o 
   2  -8   3       23.23       22.18      2.05 o 
   3  -8   3      208.38      212.48      7.29 o 
   4  -8   3      353.79      333.33      7.39 o 
   5  -8   3        5.15        4.40      0.90 o 
   6  -8   3       46.45       48.71      3.09 o 
   7  -8   3        9.38       11.69      1.53 o 
   8  -8   3        3.93        6.58      2.24 o 
   9  -8   3       30.16       31.72      4.47 o 
  10  -8   3        0.24        1.32      2.24 o 
  -9  -7   3        0.04       -0.13      1.18 o 
  -8  -7   3       33.59       24.50      3.15 o 
  -7  -7   3      112.50      106.45      3.76 o 
  -6  -7   3       15.24       17.34      1.49 o 
  -5  -7   3        2.22        3.15      2.88 o 
  -4  -7   3       46.37       46.25      2.47 o 
  -3  -7   3        2.77        3.56      1.41 o 
  -2  -7   3        1.83        2.13      1.10 o 
  -1  -7   3       21.65       18.40      0.86 o 
   0  -7   3        8.42        9.50      1.32 o 
   1  -7   3       24.12       24.54      1.90 o 
   2  -7   3        0.33       -0.37      0.37 o 
   3  -7   3        1.49        1.94      0.60 o 
   4  -7   3      207.80      201.59      4.35 o 
   5  -7   3      202.73      203.10      4.95 o 
   6  -7   3       74.41       74.43      5.87 o 
   7  -7   3       23.07       22.22      1.83 o 
   8  -7   3       28.40       35.82      2.93 o 
   9  -7   3       16.77       15.68      2.26 o 
  10  -7   3       47.63       55.20      3.71 o 
 -10  -6   3       16.21       17.86      2.90 o 
  -9  -6   3        9.55        6.67      2.19 o 
  -8  -6   3        2.10        3.11      1.13 o 
  -7  -6   3       15.72       15.09      1.32 o 
  -6  -6   3      111.22      109.19      3.23 o 
  -5  -6   3       25.39       26.05      1.55 o 
  -4  -6   3       68.63       63.89      2.19 o 
  -3  -6   3       29.89       35.53      1.47 o 
  -2  -6   3      136.86      144.17      2.90 o 
  -1  -6   3       49.81       45.13      2.14 o 
   0  -6   3      301.84      318.11      6.68 o 
   1  -6   3       19.85       22.91      1.54 o 
   2  -6   3      313.99      288.93      4.59 o 
   3  -6   3      114.75      115.28      2.42 o 
   4  -6   3        2.51        2.83      0.68 o 
   5  -6   3       85.27       86.03      4.72 o 
   6  -6   3       91.60      100.67      3.05 o 
   7  -6   3       20.93       17.97      1.28 o 
   8  -6   3       10.72       11.49      4.37 o 
   9  -6   3      106.09      113.90     11.74 o 
  10  -6   3        4.28        2.58      1.59 o 
  11  -6   3       51.62       54.30      4.63 o 
 -11  -5   3       35.04       38.27      9.30 o 
 -10  -5   3       64.56       66.60      4.59 o 
  -9  -5   3        0.54        1.21      1.34 o 
  -8  -5   3      217.08      220.76      5.78 o 
  -7  -5   3      412.10      396.38      9.12 o 
  -6  -5   3        6.03        8.72      1.20 o 
  -5  -5   3        4.54        7.35      1.29 o 
  -4  -5   3       20.43       26.79      1.69 o 
  -3  -5   3      430.32      439.29      7.36 o 
  -2  -5   3       44.27       62.26      1.37 o 
  -1  -5   3       68.10       93.52      2.95 o 
   0  -5   3      434.16      479.16     10.06 o 
   1  -5   3      312.52      292.55      3.48 o 
   2  -5   3     1000.90     1024.83     16.11 o 
   3  -5   3      811.21      742.06     11.09 o 
   4  -5   3       25.28       21.94      1.53 o 
   5  -5   3        7.98       10.57      1.03 o 
   6  -5   3       46.58       51.45      2.12 o 
   7  -5   3      208.25      176.96      5.57 o 
   8  -5   3       32.39       36.12      2.66 o 
   9  -5   3       41.47       41.13      2.98 o 
  10  -5   3       25.69       31.28      2.91 o 
  11  -5   3       44.35       59.74      4.28 o 
 -11  -4   3        0.01        1.44      1.73 o 
 -10  -4   3       25.38       21.01      2.68 o 
  -9  -4   3       45.58       54.69      3.84 o 
  -8  -4   3       17.06       19.47      2.69 o 
  -7  -4   3       50.94       47.39      2.17 o 
  -6  -4   3        9.79       10.65      1.07 o 
  -5  -4   3        0.37        0.00      0.59 o 
  -4  -4   3      138.01      136.83      2.79 o 
  -3  -4   3      272.62      281.46      4.64 o 
  -2  -4   3      197.96      158.80      3.77 o 
  -1  -4   3       82.45       89.90      2.93 o 
   0  -4   3       27.36       31.82      3.56 o 
   1  -4   3        7.62        9.74      0.76 o 
   2  -4   3      682.14      764.71      9.97 o 
   3  -4   3      688.49      709.86     15.59 o 
   4  -4   3        0.17        3.13      0.61 o 
   5  -4   3       96.27      113.04      5.18 o 
   6  -4   3      122.09      133.85      3.33 o 
   7  -4   3       81.56       73.88      2.53 o 
   8  -4   3      112.25      114.84      4.85 o 
   9  -4   3        9.67       12.66      2.64 o 
  10  -4   3       12.37       16.08      4.93 o 
  11  -4   3       30.77       36.34      6.51 o 
 -11  -3   3       27.75       26.58      3.12 o 
 -10  -3   3       56.44       56.47      4.02 o 
  -9  -3   3       24.53       28.93      2.48 o 
  -8  -3   3      161.02      171.99      8.95 o 
  -7  -3   3      408.78      402.82      7.72 o 
  -6  -3   3      102.10      105.03      3.40 o 
  -5  -3   3      326.87      345.87      6.15 o 
  -4  -3   3      159.91      150.98      3.38 o 
  -3  -3   3       81.93       90.27      1.78 o 
  -2  -3   3     1160.71     1193.80     14.38 o 
  -1  -3   3        8.77       12.96      1.17 o 
   0  -3   3     3274.33     3194.30     53.38 o 
   1  -3   3      336.17      388.14      3.82 o 
   2  -3   3      178.42      176.29      4.36 o 
   3  -3   3      726.08      732.88     10.40 o 
   4  -3   3      505.44      499.57     23.18 o 
   5  -3   3        4.85       10.74      0.78 o 
   6  -3   3     1137.20     1162.42     20.52 o 
   7  -3   3       16.63       12.06      1.00 o 
   8  -3   3       45.06       34.33      2.41 o 
   9  -3   3      107.53       98.49      4.82 o 
  10  -3   3       35.68       30.44      2.80 o 
  11  -3   3        8.61       10.95      2.19 o 
 -12  -2   3        5.56        4.96      2.20 o 
 -11  -2   3        0.26       -0.25      2.39 o 
 -10  -2   3      143.62      161.05      6.83 o 
  -9  -2   3       89.75      103.89      7.22 o 
  -8  -2   3      240.49      287.34      9.02 o 
  -7  -2   3       40.07       31.27      1.05 o 
  -6  -2   3       41.46       45.08      1.30 o 
  -5  -2   3      268.02      302.15      4.93 o 
  -4  -2   3     2216.09     2171.41     30.07 o 
  -3  -2   3       28.29       15.53      1.22 o 
  -2  -2   3      363.05      351.84      5.19 o 
  -1  -2   3      559.38      566.00      5.58 o 
   0  -2   3        5.93        2.72      0.63 o 
   1  -2   3       44.81       26.98      0.85 o 
   2  -2   3      196.42      185.59      3.12 o 
   3  -2   3      238.18      271.79      7.29 o 
   4  -2   3       63.91       67.41      3.04 o 
   5  -2   3        0.62        5.53      1.36 o 
   6  -2   3       47.99       55.30      1.79 o 
   7  -2   3      201.31      186.82      4.04 o 
   8  -2   3       11.28       15.14      1.79 o 
   9  -2   3       33.33       33.24      4.52 o 
  10  -2   3       35.31       30.38      2.87 o 
  11  -2   3       51.10       57.54      4.47 o 
 -12  -1   3       13.68       13.52      2.44 o 
 -11  -1   3       40.87       40.69      3.27 o 
 -10  -1   3        6.04        5.21      1.78 o 
  -9  -1   3       22.10       26.12      2.30 o 
  -8  -1   3       27.47       21.83      1.94 o 
  -7  -1   3        0.74        2.33      3.30 o 
  -6  -1   3        0.03        1.19      0.53 o 
  -5  -1   3     1955.69     2067.84     27.96 o 
  -4  -1   3      449.72      514.46      7.04 o 
  -3  -1   3      826.23      875.99     10.89 o 
  -2  -1   3      190.28      198.62      5.21 o 
  -1  -1   3      139.08      139.68      1.75 o 
   0  -1   3      186.85      167.04      6.76 o 
   1  -1   3      630.55      684.38      9.39 o 
   2  -1   3      301.94      271.81      3.63 o 
   3  -1   3     1143.44     1259.82     17.07 o 
   4  -1   3      717.44      751.54     11.10 o 
   5  -1   3      368.71      379.27      8.87 o 
   6  -1   3      662.59      710.81     12.83 o 
   7  -1   3      177.34      187.00      6.86 o 
   8  -1   3      179.89      157.43      5.56 o 
   9  -1   3       25.51       29.43      2.62 o 
  10  -1   3       64.93       57.75      3.72 o 
  11  -1   3       45.03       43.28      3.66 o 
 -12   0   3        1.12       -0.21      1.54 o 
 -11   0   3        0.65        4.12      4.02 o 
 -10   0   3      262.65      282.31     10.49 o 
  -9   0   3        0.76        2.75      1.29 o 
  -8   0   3       58.61       56.69      3.38 o 
  -7   0   3       26.93       27.43      3.41 o 
  -6   0   3       60.13       57.00      2.26 o 
  -5   0   3       96.47       94.83      2.08 o 
  -4   0   3      419.42      445.41     10.19 o 
  -3   0   3     3169.21     3396.14     40.89 o 
  -2   0   3      949.55      991.67     11.28 o 
  -1   0   3        1.09        1.74      0.30 o 
   0   0   3       59.14       70.80      3.12 o 
   1   0   3      581.64      623.73      6.81 o 
   2   0   3       31.44       40.84      3.25 o 
   3   0   3        2.14        5.59      0.56 o 
   4   0   3     1656.59     1750.54     25.39 o 
   5   0   3      154.18      157.40      3.13 o 
   6   0   3       26.63       24.10      1.21 o 
   7   0   3      433.10      440.60      8.64 o 
   8   0   3       51.00       49.00      2.61 o 
   9   0   3        6.11       10.32      1.68 o 
  10   0   3       18.90       25.01      2.53 o 
  11   0   3        1.17        2.84      2.14 o 
 -12   1   3       65.22       85.78      6.11 o 
 -11   1   3      120.40      128.47      6.86 o 
 -10   1   3       13.88       13.03      2.39 o 
  -9   1   3        0.59       -0.63      1.98 o 
  -8   1   3       25.33       16.72      1.73 o 
  -7   1   3      243.05      233.46      8.24 o 
  -6   1   3      428.22      433.52     14.13 o 
  -5   1   3      259.03      272.88      5.24 o 
  -4   1   3      371.79      387.46     11.66 o 
  -3   1   3       61.87       77.75      1.34 o 
  -2   1   3      124.69      141.65      2.21 o 
  -1   1   3        0.19        1.22      0.25 o 
   0   1   3      123.61      119.08      2.27 o 
   1   1   3      770.62      823.17     14.88 o 
   2   1   3      222.53      238.04      5.97 o 
   3   1   3     1535.27     1540.58     20.62 o 
   4   1   3       93.32       91.88      1.94 o 
   5   1   3       49.21       45.12      1.44 o 
   6   1   3       52.42       58.89      1.92 o 
   7   1   3        0.02       -0.01      0.84 o 
   8   1   3      248.64      234.49      5.61 o 
   9   1   3        0.64        1.95      4.52 o 
  10   1   3        5.43        5.44      1.83 o 
  11   1   3       55.62       52.98      4.17 o 
 -12   2   3        1.90        3.39      2.08 o 
 -11   2   3        0.03        0.66      1.37 o 
 -10   2   3      142.79      152.77      6.82 o 
  -9   2   3       39.32       35.61      2.66 o 
  -8   2   3      238.32      223.79     14.39 o 
  -7   2   3      565.35      584.72     14.95 o 
  -6   2   3       60.50       60.42      2.46 o 
  -5   2   3      530.48      524.32      8.92 o 
  -4   2   3      770.95      799.29     11.86 o 
  -3   2   3        2.00        3.87      0.41 o 
  -2   2   3      131.93      131.55      1.91 o 
  -1   2   3       64.87       75.90      1.33 o 
   0   2   3     6990.60     7336.72    126.30 o 
   1   2   3      249.37      215.53      4.73 o 
   2   2   3        3.72        3.82      0.58 o 
   3   2   3       61.59       59.90      2.16 o 
   4   2   3      264.92      269.53      4.64 o 
   5   2   3      122.32      104.28      2.61 o 
   6   2   3        8.18        7.38      0.95 o 
   7   2   3       57.17       65.78      2.37 o 
   8   2   3       20.57       25.29      2.72 o 
   9   2   3        2.93        3.02      1.54 o 
  10   2   3        0.63        0.71      1.63 o 
  11   2   3        7.46        7.83      2.30 o 
 -12   3   3       73.43       69.53      4.67 o 
 -11   3   3       13.56       18.08      2.34 o 
 -10   3   3        2.83        7.92      2.39 o 
  -9   3   3       31.98       23.85      3.10 o 
  -8   3   3      230.89      199.62      9.66 o 
  -7   3   3      389.66      345.33     10.98 o 
  -6   3   3        6.41        5.15      0.46 o 
  -5   3   3      348.20      388.01      6.29 o 
  -4   3   3      129.87      143.80      2.60 o 
  -3   3   3      491.02      503.66      7.61 o 
  -2   3   3       53.74       51.06      1.60 o 
  -1   3   3       81.88       79.81      1.51 o 
   0   3   3     1443.95     1392.85     94.15 o 
   1   3   3      369.73      378.82      7.47 o 
   2   3   3      287.53      324.03      4.01 o 
   3   3   3      111.27      120.15      4.06 o 
   4   3   3      371.83      352.83      6.04 o 
   5   3   3        1.47        2.08      2.22 o 
   6   3   3        7.07        9.43      1.49 o 
   7   3   3       67.73       67.54      2.32 o 
   8   3   3      413.85      429.51     10.50 o 
   9   3   3        2.44        8.75      2.19 o 
  10   3   3        0.04        1.05      1.54 o 
 -12   4   3        0.11        4.27      3.51 o 
 -11   4   3        0.02        0.83      1.61 o 
 -10   4   3       59.59       52.16      3.23 o 
  -9   4   3        0.27        0.37      1.04 o 
  -8   4   3      146.94      142.06      5.75 o 
  -7   4   3      137.04      141.53      5.14 o 
  -6   4   3        8.92        7.24      1.56 o 
  -5   4   3        0.77        2.81      1.35 o 
  -4   4   3      445.09      446.62      7.95 o 
  -3   4   3       39.09       29.74      1.21 o 
  -2   4   3        8.68       14.16      0.64 o 
  -1   4   3      349.79      372.91      4.63 o 
   0   4   3     2409.19     2354.25     28.38 o 
   1   4   3     1130.27     1142.46     22.93 o 
   2   4   3      303.36      305.10      4.04 o 
   3   4   3      413.86      374.40      5.85 o 
   4   4   3      268.11      276.96      5.25 o 
   5   4   3       28.21       32.65      2.39 o 
   6   4   3       65.58       72.99      3.90 o 
   7   4   3        1.75        0.86      1.16 o 
   8   4   3       48.02       41.96      2.39 o 
   9   4   3       69.17       72.28      6.20 o 
  10   4   3        1.82       10.07      3.36 o 
 -11   5   3        3.52        7.93      1.90 o 
 -10   5   3       46.59       63.22      6.86 o 
  -9   5   3      100.08       91.47      4.35 o 
  -8   5   3       10.06       11.63      1.73 o 
  -7   5   3      646.19      607.54     11.65 o 
  -6   5   3      128.20      116.73      2.94 o 
  -5   5   3       22.85       26.78      1.42 o 
  -4   5   3        9.51        6.48      0.73 o 
  -3   5   3        9.88        9.80      0.75 o 
  -2   5   3      409.29      382.84      7.89 o 
  -1   5   3        1.06        0.46      0.35 o 
   0   5   3        4.70        5.90      0.37 o 
   1   5   3       31.71       31.79      1.18 o 
   2   5   3        0.77        0.49      0.74 o 
   3   5   3       37.28       34.47      2.28 o 
   4   5   3      157.46      150.52      3.25 o 
   5   5   3      359.48      358.99      7.70 o 
   6   5   3       55.64       53.35      3.00 o 
   7   5   3        0.61       -0.92      0.92 o 
   8   5   3       91.05       83.59      6.10 o 
   9   5   3        5.56        9.35      3.36 o 
 -11   6   3        7.66        7.75      5.08 o 
 -10   6   3        9.16       12.98      2.15 o 
  -9   6   3        3.88        5.36      2.54 o 
  -8   6   3       10.68       13.51      1.93 o 
  -7   6   3       19.69       19.46      1.33 o 
  -6   6   3       76.37       76.06      2.39 o 
  -5   6   3       11.69        9.71      1.11 o 
  -4   6   3       23.57       28.14      3.28 o 
  -3   6   3       19.59       23.59      1.27 o 
  -2   6   3       22.95       23.89      0.97 o 
  -1   6   3      342.97      311.59     10.80 o 
   0   6   3       19.67       13.71      0.64 o 
   1   6   3      243.04      230.45      6.58 o 
   2   6   3       41.41       31.75      2.85 o 
   3   6   3       22.63       24.63      3.05 o 
   4   6   3       11.43       11.44      1.59 o 
   5   6   3        7.90        6.32      1.42 o 
   6   6   3       54.71       50.45      3.02 o 
   7   6   3       14.37       16.53      1.97 o 
   8   6   3       13.20       13.96      2.07 o 
   9   6   3       76.88       80.22      7.83 o 
 -10   7   3       19.70       19.70      2.41 o 
  -9   7   3       26.02       34.30      2.76 o 
  -8   7   3        1.15        2.80      1.37 o 
  -7   7   3       61.45       54.31      2.20 o 
  -6   7   3       90.51       94.20      3.18 o 
  -5   7   3       32.32       29.22      1.61 o 
  -4   7   3       76.63       74.50      2.37 o 
  -3   7   3       13.81       12.00      1.75 o 
  -2   7   3      498.38      472.29      8.66 o 
  -1   7   3        0.30        0.99      1.14 o 
   0   7   3      152.57      138.83      4.74 o 
   1   7   3      245.44      234.32      7.26 o 
   2   7   3       19.49       19.59      2.05 o 
   3   7   3        4.64        7.15      1.47 o 
   4   7   3       44.31       46.73      3.05 o 
   5   7   3        7.16        9.58      1.80 o 
   6   7   3       12.25        9.10      2.34 o 
   7   7   3       18.51       25.98      2.72 o 
   8   7   3        0.36        1.83      3.15 o 
 -10   8   3       34.46       36.70      3.24 o 
  -9   8   3       15.57       18.10      2.34 o 
  -8   8   3        0.83        1.63      1.47 o 
  -7   8   3       14.20       13.37      1.62 o 
  -6   8   3       99.14       96.42      3.70 o 
  -5   8   3        3.74        2.38      0.98 o 
  -4   8   3       10.26        9.87      1.09 o 
  -3   8   3      242.03      232.50      5.37 o 
  -2   8   3        4.30        3.64      0.78 o 
  -1   8   3        1.02        1.97      1.37 o 
   0   8   3       69.48       61.51      3.20 o 
   1   8   3        0.01       -0.62      1.04 o 
   2   8   3       19.21       21.93      2.09 o 
   3   8   3       21.01       19.20      2.05 o 
   4   8   3       32.65       23.69      2.33 o 
   5   8   3       48.22       47.40      3.46 o 
   6   8   3       24.70       21.17      2.69 o 
   7   8   3        0.02        2.86      1.72 o 
  -9   9   3        0.52        4.16      4.02 o 
  -8   9   3       18.32       24.28      2.92 o 
  -7   9   3       16.09       17.77      2.26 o 
  -6   9   3        0.54        2.84      2.11 o 
  -5   9   3      146.75      145.65      6.20 o 
  -4   9   3       10.60       11.32      2.62 o 
  -3   9   3        0.24        0.32      1.05 o 
  -2   9   3      118.78      101.32      6.76 o 
  -1   9   3        2.40        4.19      1.39 o 
   0   9   3       13.42       13.87      4.42 o 
   1   9   3        0.21        0.80      1.14 o 
   2   9   3        8.06        9.37      2.64 o 
   3   9   3        0.72        0.20      1.63 o 
   4   9   3       18.51       13.27      2.05 o 
   5   9   3        0.24       -0.73      1.49 o 
   6   9   3       17.97       18.58      2.62 o 
  -7  10   3        0.01       -1.22      1.42 o 
  -6  10   3       52.25       51.04      3.61 o 
  -5  10   3        0.84        2.39      1.44 o 
  -4  10   3       28.04       26.72      2.49 o 
  -3  10   3       21.46       24.75      2.30 o 
  -2  10   3        0.14        0.62      1.14 o 
  -1  10   3       22.48       24.78      2.29 o 
   0  10   3        3.89        1.00      1.53 o 
   1  10   3        5.31        6.70      3.76 o 
   2  10   3       15.31       18.38      2.52 o 
   3  10   3        0.72        0.31      1.29 o 
   4  10   3        1.78        0.41      1.73 o 
  -6  11   3        2.35        0.71      1.83 o 
  -5  11   3       47.53       39.70      3.40 o 
  -4  11   3       39.90       43.90      3.54 o 
  -3  11   3        5.61        9.83      2.01 o 
  -2  11   3        5.34        4.27      1.53 o 
  -1  11   3        7.36        7.64      2.24 o 
   0  11   3       51.21       50.43      3.88 o 
   1  11   3        7.53        9.28      2.18 o 
   2  11   3        1.34        0.74      1.40 o 
  -2 -12   4       26.12       26.68      3.16 o 
  -1 -12   4       30.16       26.18      3.61 o 
   0 -12   4       10.21       13.82      2.20 o 
   1 -12   4        8.97       14.26      2.32 o 
   2 -12   4        5.62        8.56      2.10 o 
   3 -12   4        0.02        0.89      2.49 o 
   4 -12   4        0.47       -1.68      1.68 o 
  -5 -11   4        3.70        4.93      3.46 o 
  -4 -11   4        2.74        3.40      3.25 o 
  -3 -11   4        3.85        7.08      3.91 o 
  -2 -11   4       11.56       21.30      2.93 o 
  -1 -11   4        6.92        9.34      2.09 o 
   0 -11   4       13.26       17.19      2.20 o 
   1 -11   4       24.66       22.59      3.97 o 
   2 -11   4       55.96       57.03      3.71 o 
   3 -11   4       53.21       50.45      3.95 o 
   4 -11   4        1.69        2.53      1.62 o 
   5 -11   4        5.66       10.31      2.27 o 
   6 -11   4       46.49       56.66      4.74 o 
  -6 -10   4        2.53        2.56      1.73 o 
  -5 -10   4       95.57       94.14      5.06 o 
  -4 -10   4        0.88        5.69      2.64 o 
  -3 -10   4        2.18        1.70      1.44 o 
  -2 -10   4      228.48      243.68     13.17 o 
  -1 -10   4        2.95        1.15      1.32 o 
   0 -10   4       17.64       14.30      2.19 o 
   1 -10   4       14.24       18.12      2.10 o 
   2 -10   4        1.50        2.03      2.24 o 
   3 -10   4       43.14       37.32      3.51 o 
   4 -10   4       17.81       16.67      2.95 o 
   5 -10   4       13.22       15.08      2.12 o 
   6 -10   4       28.75       26.49      2.93 o 
   7 -10   4       53.85       56.23      5.80 o 
  -7  -9   4        2.43        1.98      1.63 o 
  -6  -9   4        0.49        1.36      1.63 o 
  -5  -9   4        0.67        3.83      1.53 o 
  -4  -9   4      186.36      208.56     10.47 o 
  -3  -9   4      292.37      272.84      9.77 o 
  -2  -9   4       69.69       70.85      3.73 o 
  -1  -9   4       84.99       82.63      5.69 o 
   0  -9   4        5.65       10.10      1.80 o 
   1  -9   4        0.29        0.29      1.12 o 
   2  -9   4        3.08        0.28      1.42 o 
   3  -9   4      194.99      209.96      7.98 o 
   4  -9   4        5.89        2.85      1.61 o 
   5  -9   4       42.64       43.64      5.24 o 
   6  -9   4      149.84      152.63      6.90 o 
   7  -9   4       20.36       19.30      2.48 o 
   8  -9   4       41.40       38.84      4.98 o 
  -8  -8   4       27.33       31.62      4.07 o 
  -7  -8   4       14.30       11.52      2.00 o 
  -6  -8   4       59.96       54.96      3.49 o 
  -5  -8   4      121.80      115.47      5.31 o 
  -4  -8   4        8.72        8.69      2.64 o 
  -3  -8   4      125.18      142.92      5.53 o 
  -2  -8   4      309.92      308.23      9.81 o 
  -1  -8   4      187.25      178.05      6.28 o 
   0  -8   4      433.03      448.73     21.91 o 
   1  -8   4      103.86      102.13      4.42 o 
   2  -8   4        3.20        6.51      1.39 o 
   3  -8   4      396.81      367.66     11.57 o 
   4  -8   4       57.82       63.34      3.55 o 
   5  -8   4       10.01        9.93      1.76 o 
   6  -8   4       58.71       63.13      3.66 o 
   7  -8   4       84.16       79.13      4.27 o 
   8  -8   4        0.01       -0.71      2.44 o 
   9  -8   4        3.98        2.34      2.24 o 
  -9  -7   4       10.98       11.08      2.85 o 
  -8  -7   4        0.79        2.22      1.29 o 
  -7  -7   4       13.49       11.88      1.52 o 
  -6  -7   4       34.58       37.12      1.95 o 
  -5  -7   4       94.67       91.22      3.03 o 
  -4  -7   4      828.37      805.25     17.10 o 
  -3  -7   4      228.53      242.59      7.95 o 
  -2  -7   4      683.68      676.08     20.34 o 
  -1  -7   4       26.61       24.15      3.41 o 
   0  -7   4       26.94       22.49      1.82 o 
   1  -7   4        4.46        6.69      1.34 o 
   2  -7   4        2.04        4.28      4.12 o 
   3  -7   4       17.40       15.88      1.82 o 
   4  -7   4      326.51      287.05      6.16 o 
   5  -7   4       64.08       59.99      2.21 o 
   6  -7   4        7.59        7.19      1.41 o 
   7  -7   4        0.01       -0.94      0.94 o 
   8  -7   4       47.97       42.85      4.42 o 
   9  -7   4        2.95        4.42      2.08 o 
  10  -7   4        8.12       12.10      3.25 o 
 -10  -6   4       22.24       11.52      2.37 o 
  -9  -6   4        0.01        1.94      1.53 o 
  -8  -6   4       19.48       23.05      1.81 o 
  -7  -6   4       84.53       73.09      2.97 o 
  -6  -6   4        0.08        0.96      1.55 o 
  -5  -6   4      285.56      282.68      6.40 o 
  -4  -6   4       13.05       10.93      1.23 o 
  -3  -6   4       25.56       31.05      1.57 o 
  -2  -6   4       69.60       80.55      3.30 o 
  -1  -6   4       94.10       95.86      3.53 o 
   0  -6   4      654.58      670.31     15.78 o 
   1  -6   4      104.40       91.10      3.16 o 
   2  -6   4      224.40      219.26      6.00 o 
   3  -6   4      137.01      104.80      3.58 o 
   4  -6   4      136.40      124.66      2.89 o 
   5  -6   4      131.68      143.70      6.50 o 
   6  -6   4       23.63       28.79      1.54 o 
   7  -6   4      155.47      155.20      4.50 o 
   8  -6   4       77.38       81.57      4.27 o 
   9  -6   4       80.97       91.55      5.18 o 
  10  -6   4        4.59        3.97      1.76 o 
 -10  -5   4       67.41       61.69      4.39 o 
  -9  -5   4       48.86       48.87      3.20 o 
  -8  -5   4       10.32        8.74      2.54 o 
  -7  -5   4      249.22      255.67      6.38 o 
  -6  -5   4      127.72      130.13      3.58 o 
  -5  -5   4        0.11        2.53      1.34 o 
  -4  -5   4      559.71      513.10     10.03 o 
  -3  -5   4        0.04        4.14      1.10 o 
  -2  -5   4       47.46       62.00      2.08 o 
  -1  -5   4      437.46      385.29     16.32 o 
   0  -5   4      107.62      124.84      3.49 o 
   1  -5   4       15.56       12.58      1.53 o 
   2  -5   4       21.34       15.02      1.47 o 
   3  -5   4       48.07       48.56      1.28 o 
   4  -5   4      161.49      176.98      4.28 o 
   5  -5   4      328.37      307.72      6.45 o 
   6  -5   4        5.72        6.06      1.06 o 
   7  -5   4       73.17       69.20      2.46 o 
   8  -5   4       88.80       81.90      7.63 o 
   9  -5   4        0.36        1.17      1.34 o 
  10  -5   4       71.22       78.51      4.70 o 
  11  -5   4        8.26       11.18      2.70 o 
 -11  -4   4       22.33       29.93      6.56 o 
 -10  -4   4        2.09        1.72      1.66 o 
  -9  -4   4       41.26       41.08      3.10 o 
  -8  -4   4       14.04       19.31      1.90 o 
  -7  -4   4      389.44      382.58      8.37 o 
  -6  -4   4      329.37      309.65      6.66 o 
  -5  -4   4      237.85      213.10      4.56 o 
  -4  -4   4        9.19       10.00      0.85 o 
  -3  -4   4      286.98      283.44      4.58 o 
  -2  -4   4       11.72        9.83      0.45 o 
  -1  -4   4      442.23      507.67     28.83 o 
   0  -4   4      519.45      491.11     25.93 o 
   1  -4   4      168.46      134.29      4.32 o 
   2  -4   4      146.68      156.95      2.36 o 
   3  -4   4      331.35      321.54      5.17 o 
   4  -4   4       13.03       11.79      0.83 o 
   5  -4   4      244.39      218.83      5.06 o 
   6  -4   4       61.11       77.47      5.10 o 
   7  -4   4        0.01       -0.77      0.81 o 
   8  -4   4       16.21       13.63      3.91 o 
   9  -4   4       45.65       39.99      3.45 o 
  10  -4   4       24.52       25.95      2.92 o 
  11  -4   4       48.76       52.42      4.37 o 
 -11  -3   4       84.30       86.37      5.21 o 
 -10  -3   4      129.58      133.79      6.41 o 
  -9  -3   4       22.47       22.20      2.26 o 
  -8  -3   4       18.45       18.91      2.00 o 
  -7  -3   4      581.45      595.53     13.29 o 
  -6  -3   4        1.32        3.77      1.37 o 
  -5  -3   4       58.90       42.46      1.55 o 
  -4  -3   4       13.73       15.66      0.89 o 
  -3  -3   4      948.94     1162.19     41.80 o 
  -2  -3   4     1605.82     1510.46     26.11 o 
  -1  -3   4     1305.86     1298.93     15.46 o 
   0  -3   4        6.46        5.57      0.41 o 
   1  -3   4     1747.73     1775.99     19.67 o 
   2  -3   4       16.74       15.16      0.67 o 
   3  -3   4       26.28       24.68      0.96 o 
   4  -3   4        6.72        8.70      1.04 o 
   5  -3   4      102.02      109.90      5.27 o 
   6  -3   4      308.17      297.68      6.34 o 
   7  -3   4       46.52       45.36      1.82 o 
   8  -3   4      116.03      123.25      5.95 o 
   9  -3   4        1.00        1.27      1.29 o 
  10  -3   4       50.83       53.99      5.44 o 
  11  -3   4        0.26       -1.41      1.76 o 
 -12  -2   4       18.75       27.21      3.44 o 
 -11  -2   4       82.41       85.74      5.41 o 
 -10  -2   4       47.17       52.14      3.85 o 
  -9  -2   4       23.70       20.31      2.30 o 
  -8  -2   4       11.98        8.41      1.47 o 
  -7  -2   4      298.73      276.13      5.15 o 
  -6  -2   4      204.08      189.66      9.14 o 
  -5  -2   4      114.38      127.24      2.69 o 
  -4  -2   4        7.12       10.03      0.90 o 
  -3  -2   4     1904.75     2010.19     27.90 o 
  -2  -2   4      719.97      764.69     10.90 o 
  -1  -2   4      813.83      915.97     10.94 o 
   0  -2   4      127.81      116.67      6.43 o 
   1  -2   4       41.16       31.08      0.93 o 
   2  -2   4        3.00        5.59      0.65 o 
   3  -2   4      789.72      894.13     13.56 o 
   4  -2   4       37.06       36.18      1.72 o 
   5  -2   4        6.49        4.38      0.74 o 
   6  -2   4      328.95      310.55      6.37 o 
   7  -2   4       57.78       58.50      2.18 o 
   8  -2   4       25.79       24.29      1.53 o 
   9  -2   4       25.29       22.57      4.73 o 
  10  -2   4       22.32       23.50      2.83 o 
  11  -2   4       84.46       85.53      5.85 o 
 -12  -1   4        9.86        7.25      4.83 o 
 -11  -1   4        0.39       -0.49      1.93 o 
 -10  -1   4       10.85       12.62      2.05 o 
  -9  -1   4       27.60       23.60      2.42 o 
  -8  -1   4        6.43        8.52      1.98 o 
  -7  -1   4      540.46      603.15     16.09 o 
  -6  -1   4       16.92       22.38      1.72 o 
  -5  -1   4      320.46      306.54      7.35 o 
  -4  -1   4      112.27      117.37      2.26 o 
  -3  -1   4      716.73      729.29     10.04 o 
  -2  -1   4     1737.49     1901.94     24.33 o 
  -1  -1   4      361.12      370.46      4.71 o 
   0  -1   4      135.43      142.35      5.13 o 
   1  -1   4      695.91      620.88      7.94 o 
   2  -1   4     2537.95     2617.31     35.22 o 
   3  -1   4     1658.07     1727.50     25.32 o 
   4  -1   4      136.88      120.52      2.67 o 
   5  -1   4        5.29        1.58      0.67 o 
   6  -1   4      342.47      337.80      6.93 o 
   7  -1   4      388.17      363.04      7.95 o 
   8  -1   4      187.96      181.49      4.73 o 
   9  -1   4       40.50       38.15      2.87 o 
  10  -1   4       54.61       50.82      3.83 o 
  11  -1   4        1.91        4.91      2.07 o 
 -12   0   4        9.06       11.71      2.80 o 
 -11   0   4        9.33       14.43      3.00 o 
 -10   0   4      109.08       93.49      5.39 o 
  -9   0   4       24.48       24.78      3.30 o 
  -8   0   4       61.56       57.79      4.12 o 
  -7   0   4       22.48       19.30      2.34 o 
  -6   0   4      104.47      108.25      2.12 o 
  -5   0   4     1062.71     1214.31     17.83 o 
  -4   0   4      291.24      302.35     10.72 o 
  -3   0   4     3107.25     3262.36     44.70 o 
  -2   0   4      546.65      574.90      7.52 o 
  -1   0   4     2704.26     2851.98     34.87 o 
   0   0   4       95.07       77.98      1.41 o 
   1   0   4       63.99       54.57      1.14 o 
   2   0   4     1564.85     1681.05     22.41 o 
   3   0   4      242.58      263.41     12.62 o 
   4   0   4      689.98      721.71     11.76 o 
   5   0   4        4.34        5.47      1.07 o 
   6   0   4       24.36       26.76      1.34 o 
   7   0   4       84.48       88.43      2.78 o 
   8   0   4       11.65       12.17      2.12 o 
   9   0   4        2.79        5.36      5.54 o 
  10   0   4        3.60        3.55      1.75 o 
  11   0   4       47.93       54.43      4.16 o 
 -12   1   4       21.11       21.19      4.32 o 
 -11   1   4       49.65       56.46      4.01 o 
 -10   1   4        0.43       -0.71      2.64 o 
  -9   1   4       97.55      103.61      5.34 o 
  -8   1   4       31.51       28.31      2.08 o 
  -7   1   4       31.67       24.66      3.61 o 
  -6   1   4        1.98        0.36      0.36 o 
  -5   1   4       39.90       30.50      1.77 o 
  -4   1   4       49.11       55.16      1.34 o 
  -3   1   4        2.39        2.37      0.45 o 
  -2   1   4       41.24       46.31      0.97 o 
  -1   1   4     1439.71     1525.12     17.90 o 
   0   1   4     1267.50     1287.92     16.78 o 
   1   1   4      178.36      229.17      4.22 o 
   2   1   4       52.26       45.82      1.91 o 
   3   1   4      463.87      442.82      6.85 o 
   4   1   4      621.81      609.21     12.91 o 
   5   1   4      105.37      125.44      3.06 o 
   6   1   4       71.69       74.18      2.30 o 
   7   1   4      285.03      266.43      6.22 o 
   8   1   4      190.17      199.70      5.54 o 
   9   1   4       39.63       44.11      3.16 o 
  10   1   4       24.89       18.82      2.80 o 
  11   1   4        2.80        9.93      3.76 o 
 -12   2   4        1.20       -2.64      2.64 o 
 -11   2   4        1.45        2.02      1.69 o 
 -10   2   4      137.17      130.84      6.46 o 
  -9   2   4       24.15       21.82      2.17 o 
  -8   2   4       59.70       52.93      4.02 o 
  -7   2   4       72.60       59.29      2.75 o 
  -6   2   4       19.78       23.79      1.39 o 
  -5   2   4      510.83      502.45      8.13 o 
  -4   2   4     1004.22     1062.41     15.87 o 
  -3   2   4      248.63      266.74      4.07 o 
  -2   2   4       76.54       91.21      1.63 o 
  -1   2   4      808.24      780.48      8.67 o 
   0   2   4       85.33       72.67      2.01 o 
   1   2   4       64.62       57.27      2.64 o 
   2   2   4      114.62      182.96      2.50 o 
   3   2   4       39.82       48.98      1.24 o 
   4   2   4      223.37      228.86      4.28 o 
   5   2   4      167.94      165.38      3.72 o 
   6   2   4        4.28        3.57      0.93 o 
   7   2   4      209.69      185.13      5.14 o 
   8   2   4       68.55       60.81      2.52 o 
   9   2   4       11.63        9.41      1.67 o 
  10   2   4        2.31        4.21      1.79 o 
 -12   3   4       63.10       58.05     15.71 o 
 -11   3   4       28.76       31.43      3.05 o 
 -10   3   4       17.42       19.18      2.14 o 
  -9   3   4       12.21       10.38      4.68 o 
  -8   3   4        0.15        2.06      1.22 o 
  -7   3   4      258.33      211.84     37.98 o 
  -6   3   4       16.74       19.14      0.96 o 
  -5   3   4      136.50      143.91      8.40 o 
  -4   3   4      149.08      140.16      7.95 o 
  -3   3   4     1978.86     1889.40     80.59 o 
  -2   3   4        4.32        5.15      0.62 o 
  -1   3   4        2.73        0.29      0.44 o 
   0   3   4       22.22       30.10      1.46 o 
   1   3   4       49.03       44.08      2.01 o 
   2   3   4      179.20      179.48      4.75 o 
   3   3   4       15.39       22.24      1.51 o 
   4   3   4      601.21      629.23     10.84 o 
   5   3   4      126.54      106.23      3.72 o 
   6   3   4      437.07      466.80     10.12 o 
   7   3   4       68.42       67.21      2.59 o 
   8   3   4      227.33      217.44      6.26 o 
   9   3   4       35.60       30.75      3.15 o 
  10   3   4        1.56       10.98      3.25 o 
 -11   4   4       16.26       17.86      2.53 o 
 -10   4   4       58.98       59.18      3.67 o 
  -9   4   4        6.42       10.60      1.81 o 
  -8   4   4      134.41      127.86      4.96 o 
  -7   4   4      207.97      210.01      6.71 o 
  -6   4   4        1.35        2.23      0.66 o 
  -5   4   4        6.23        7.09      1.22 o 
  -4   4   4      394.84      395.43      6.91 o 
  -3   4   4        0.02        0.33      0.57 o 
  -2   4   4       58.97       59.83      1.23 o 
  -1   4   4      100.95       98.77      3.11 o 
   0   4   4      561.87      557.54     12.57 o 
   1   4   4     3800.11     3705.03     81.15 o 
   2   4   4        0.08        0.27      0.82 o 
   3   4   4       14.88       10.68      1.32 o 
   4   4   4       11.50       12.71      1.08 o 
   5   4   4       54.33       54.15      3.20 o 
   6   4   4        0.06        0.88      0.74 o 
   7   4   4        0.14        1.42      1.47 o 
   8   4   4       20.20       18.02      2.01 o 
   9   4   4       12.62       16.17      3.86 o 
 -11   5   4        3.39        4.27      4.47 o 
 -10   5   4       10.38       14.13      2.59 o 
  -9   5   4       47.13       42.36      4.58 o 
  -8   5   4        1.23        5.85      2.14 o 
  -7   5   4      267.27      261.05      6.08 o 
  -6   5   4      160.45      158.25      3.96 o 
  -5   5   4      100.21       93.09      3.42 o 
  -4   5   4        0.93        1.22      0.60 o 
  -3   5   4      502.82      490.66      9.27 o 
  -2   5   4       38.96       34.78      1.30 o 
  -1   5   4       45.97       37.06      2.04 o 
   0   5   4      186.07      174.48      5.07 o 
   1   5   4       48.82       51.55      2.48 o 
   2   5   4      197.94      207.56      6.56 o 
   3   5   4       15.23       19.03      3.56 o 
   4   5   4       86.19       88.39      8.95 o 
   5   5   4      327.29      305.78     10.30 o 
   6   5   4       32.21       33.79      3.56 o 
   7   5   4       18.54       18.09      2.24 o 
   8   5   4       18.08       15.12      2.07 o 
   9   5   4       30.79       35.89      5.08 o 
 -11   6   4       10.60       12.27      2.19 o 
 -10   6   4       10.04        8.79      1.83 o 
  -9   6   4        3.00        0.66      1.26 o 
  -8   6   4        0.95        0.30      1.04 o 
  -7   6   4       40.01       37.62      1.79 o 
  -6   6   4       21.50       23.50      1.54 o 
  -5   6   4        6.79        7.74      0.95 o 
  -4   6   4      127.29      118.65      4.74 o 
  -3   6   4       47.26       40.90      1.73 o 
  -2   6   4        4.39        3.40      1.02 o 
  -1   6   4      106.59       96.76      5.08 o 
   0   6   4        2.23        3.32      1.24 o 
   1   6   4     1770.03     1680.12     43.89 o 
   2   6   4      386.13      366.67     10.89 o 
   3   6   4       28.65       29.69      3.30 o 
   4   6   4        1.92        5.64      3.00 o 
   5   6   4        1.73        0.73      1.47 o 
   6   6   4       90.93       94.51      4.96 o 
   7   6   4        1.54        4.51      1.63 o 
   8   6   4       23.34       26.84      4.47 o 
 -10   7   4       14.69       11.95      2.34 o 
  -9   7   4       94.76       89.34      5.13 o 
  -8   7   4        0.00        0.31      1.63 o 
  -7   7   4       25.20       31.21      3.59 o 
  -6   7   4      271.71      268.97      6.62 o 
  -5   7   4       95.27       96.55      4.59 o 
  -4   7   4       61.74       69.24      3.50 o 
  -3   7   4       87.73       76.51      2.70 o 
  -2   7   4      229.93      228.32      7.65 o 
  -1   7   4       30.02       30.98      2.37 o 
   0   7   4       63.64       62.20      3.24 o 
   1   7   4        1.01        4.80      2.75 o 
   2   7   4      177.90      169.83      6.64 o 
   3   7   4       19.45       18.87      2.23 o 
   4   7   4        4.11        8.31      1.68 o 
   5   7   4        9.56       12.55      2.69 o 
   6   7   4        3.33        1.97      1.78 o 
   7   7   4        9.23       12.06      2.15 o 
  -9   8   4        9.04       10.56      2.00 o 
  -8   8   4        6.54       11.59      5.19 o 
  -7   8   4        0.99       -0.14      0.90 o 
  -6   8   4      202.58      206.14      9.15 o 
  -5   8   4        1.85        4.67      1.17 o 
  -4   8   4       11.08       12.71      1.69 o 
  -3   8   4        0.43        1.58      1.08 o 
  -2   8   4       23.79       23.80      2.26 o 
  -1   8   4       67.29       66.87      3.30 o 
   0   8   4        0.41        1.60      2.85 o 
   1   8   4       65.05       64.86      3.45 o 
   2   8   4       68.99       63.69      8.34 o 
   3   8   4        5.63       11.54      2.04 o 
   4   8   4       11.72       10.88      1.94 o 
   5   8   4        5.64       13.03      2.50 o 
   6   8   4        3.94        6.38      2.12 o 
  -8   9   4        4.44       10.37      3.66 o 
  -7   9   4        0.01        1.73      2.54 o 
  -6   9   4       55.42       55.61      5.90 o 
  -5   9   4       35.39       32.29      2.46 o 
  -4   9   4        9.05       10.86      1.78 o 
  -3   9   4       33.86       30.81      2.69 o 
  -2   9   4       59.11       54.65      3.20 o 
  -1   9   4      140.72      131.69      6.21 o 
   0   9   4        0.00       -1.43      1.43 o 
   1   9   4        5.03        4.34      1.47 o 
   2   9   4       33.13       31.82      3.00 o 
   3   9   4        2.39        2.00      1.53 o 
   4   9   4        1.33        8.85      2.12 o 
   5   9   4        4.47        5.86      1.94 o 
  -7  10   4        6.62        2.44      2.85 o 
  -6  10   4       44.03       35.24      3.05 o 
  -5  10   4       35.09       30.84      2.85 o 
  -4  10   4       39.37       39.34      3.27 o 
  -3  10   4        1.03        0.77      1.32 o 
  -2  10   4       18.94       20.20      2.39 o 
  -1  10   4       41.35       43.87      3.23 o 
   0  10   4        3.64        2.83      2.75 o 
   1  10   4        1.08        3.31      2.80 o 
   2  10   4       11.97       20.36      4.22 o 
   3  10   4        1.38        0.32      3.25 o 
  -5  11   4       25.49       22.14      5.74 o 
  -4  11   4       14.13       18.29      2.66 o 
  -3  11   4       28.14       27.48      3.20 o 
  -2  11   4       26.12       20.94      2.75 o 
  -1  11   4        4.43        3.28      1.73 o 
   0  11   4        1.25        2.64      3.25 o 
   1  11   4        5.88        9.02      2.01 o 
  -1 -12   5        7.72       10.12      2.21 o 
   0 -12   5        1.93       -0.30      3.20 o 
   1 -12   5        5.14        9.27      3.51 o 
   2 -12   5       43.54       46.17      5.59 o 
   3 -12   5        6.96        8.27      2.03 o 
  -4 -11   5       11.72        9.56      2.11 o 
  -3 -11   5        6.48       15.47      2.82 o 
  -2 -11   5        0.15        0.81      2.14 o 
  -1 -11   5       18.84       16.60      3.25 o 
   0 -11   5       25.96       16.53      2.29 o 
   1 -11   5       11.60       11.89      2.58 o 
   2 -11   5       35.80       26.18      3.02 o 
   3 -11   5       45.12       52.27      4.07 o 
   4 -11   5        2.13        5.15      2.26 o 
   5 -11   5       11.68       12.67      3.30 o 
   6 -11   5       51.35       54.21      4.58 o 
  -6 -10   5        0.34       -0.98      1.61 o 
  -5 -10   5       23.29       22.61      7.22 o 
  -4 -10   5        0.03        0.04      3.36 o 
  -3 -10   5        1.76        1.25      1.49 o 
  -2 -10   5       23.13       28.50      2.68 o 
  -1 -10   5      129.13      118.37      5.51 o 
   0 -10   5       13.66       16.36      3.56 o 
   1 -10   5       37.49       35.25      8.08 o 
   2 -10   5       16.67       18.82      4.07 o 
   3 -10   5       11.52       10.61      2.15 o 
   4 -10   5        8.81        9.48      1.94 o 
   5 -10   5        9.79        9.74      2.10 o 
   6 -10   5        3.58        5.39      1.97 o 
   7 -10   5       33.98       36.71      5.08 o 
  -7  -9   5       11.25        9.51      2.17 o 
  -6  -9   5        7.13        7.81      2.00 o 
  -5  -9   5        7.22       11.12      2.14 o 
  -4  -9   5        3.92        5.55      1.78 o 
  -3  -9   5        5.57        9.29      3.05 o 
  -2  -9   5        7.50       13.15      2.64 o 
  -1  -9   5       58.73       55.64      3.61 o 
   0  -9   5      255.16      272.23     19.67 o 
   1  -9   5        0.56        0.63      1.20 o 
   2  -9   5      170.75      173.27      7.12 o 
   3  -9   5      345.51      352.06     11.89 o 
   4  -9   5        4.75        5.15      4.52 o 
   5  -9   5        0.14        0.61      1.98 o 
   6  -9   5       68.02       73.98      4.83 o 
   7  -9   5        0.22        0.66      1.47 o 
   8  -9   5       14.74       14.64      3.46 o 
  -8  -8   5       18.52       18.10      3.56 o 
  -7  -8   5       32.98       37.84      3.37 o 
  -6  -8   5      164.35      165.23      7.40 o 
  -5  -8   5       63.84       75.09      4.21 o 
  -4  -8   5      101.61      103.17      4.82 o 
  -3  -8   5      111.03      116.08      5.07 o 
  -2  -8   5      203.14      187.75      7.01 o 
  -1  -8   5      504.69      507.47     15.27 o 
   0  -8   5       86.02       86.72      9.00 o 
   1  -8   5       11.45        9.29      2.39 o 
   2  -8   5       60.83       63.90      3.30 o 
   3  -8   5      173.19      152.94      9.30 o 
   4  -8   5       92.58      103.16      4.79 o 
   5  -8   5       32.94       42.20      3.25 o 
   6  -8   5        0.28       -0.41      1.14 o 
   7  -8   5      166.77      174.59      8.64 o 
   8  -8   5        9.86        8.34      3.36 o 
   9  -8   5        4.81        5.19      2.75 o 
  -9  -7   5        7.49       11.39      2.95 o 
  -8  -7   5        2.95        3.66      2.75 o 
  -7  -7   5       14.91       16.54      3.25 o 
  -6  -7   5       20.60       18.02      2.18 o 
  -5  -7   5       13.26       14.18      1.83 o 
  -4  -7   5      138.01      125.90      6.00 o 
  -3  -7   5      154.25      169.09      6.04 o 
  -2  -7   5       92.84       95.56      4.20 o 
  -1  -7   5       16.45       19.80      2.75 o 
   0  -7   5      462.99      429.90     17.79 o 
   1  -7   5       52.34       50.68      4.02 o 
   2  -7   5        1.69        2.25      2.08 o 
   3  -7   5       15.44       18.06      4.32 o 
   4  -7   5        0.30        1.83      3.10 o 
   5  -7   5       17.27       17.28      1.82 o 
   6  -7   5        0.80        4.14      1.50 o 
   7  -7   5       26.66       23.86      1.66 o 
   8  -7   5       49.77       42.30      4.68 o 
   9  -7   5       32.98       35.38      5.49 o 
 -10  -6   5       12.74       16.88      3.46 o 
  -9  -6   5       11.94       12.41      2.29 o 
  -8  -6   5      128.83      121.32      8.59 o 
  -7  -6   5       28.32       29.74      1.76 o 
  -6  -6   5      147.86      135.88      3.96 o 
  -5  -6   5      112.05      114.52      3.17 o 
  -4  -6   5       54.24       52.97      1.71 o 
  -3  -6   5      158.73      162.84      5.43 o 
  -2  -6   5       26.60       19.33      3.36 o 
  -1  -6   5      429.47      407.67     11.08 o 
   0  -6   5        0.22        0.15      1.17 o 
   1  -6   5      606.99      562.12     25.98 o 
   2  -6   5       67.91       48.71      2.55 o 
   3  -6   5      233.22      225.55      7.15 o 
   4  -6   5     1066.84     1057.26     19.23 o 
   5  -6   5       12.11        9.09      1.02 o 
   6  -6   5        8.06       10.26      1.18 o 
   7  -6   5      191.48      204.26     10.09 o 
   8  -6   5        1.64        3.80      1.50 o 
   9  -6   5       30.09       20.81      2.34 o 
  10  -6   5       11.60       14.03      3.36 o 
 -10  -5   5       35.36       29.60      2.91 o 
  -9  -5   5       11.62       11.97      2.29 o 
  -8  -5   5       22.06       21.09      2.24 o 
  -7  -5   5      241.17      248.59      6.37 o 
  -6  -5   5        4.96        7.34      1.35 o 
  -5  -5   5        6.30        6.72      1.03 o 
  -4  -5   5      421.96      447.50     10.43 o 
  -3  -5   5      510.96      482.06     14.33 o 
  -2  -5   5      226.06      256.47     15.25 o 
  -1  -5   5       26.52       36.28      2.14 o 
   0  -5   5        0.02        4.02      4.88 o 
   1  -5   5      510.16      520.44     12.54 o 
   2  -5   5        0.38        0.99      0.82 o 
   3  -5   5        2.85        3.38      0.52 o 
   4  -5   5        5.28        7.90      2.03 o 
   5  -5   5      546.83      536.85     10.92 o 
   6  -5   5       86.65       90.13      2.82 o 
   7  -5   5        3.96        4.94      1.09 o 
   8  -5   5       10.92       10.63      1.62 o 
   9  -5   5       12.78       11.15      2.59 o 
  10  -5   5       58.40       65.80      4.56 o 
 -11  -4   5       37.68       44.67      3.81 o 
 -10  -4   5        3.19       10.11      2.21 o 
  -9  -4   5        0.60        0.90      1.26 o 
  -8  -4   5       90.84      100.97      6.41 o 
  -7  -4   5       12.47       19.86      1.45 o 
  -6  -4   5       77.30       71.92      2.46 o 
  -5  -4   5      116.68      106.32      4.31 o 
  -4  -4   5       65.67       73.96      3.01 o 
  -3  -4   5      335.59      310.80     15.63 o 
  -2  -4   5        0.75        7.29      1.36 o 
  -1  -4   5       11.89       15.04      2.90 o 
   0  -4   5      214.83      216.64      5.50 o 
   1  -4   5      530.55      498.81     13.74 o 
   2  -4   5       46.31       46.94      1.05 o 
   3  -4   5       12.81       14.75      0.84 o 
   4  -4   5      535.43      549.23      9.94 o 
   5  -4   5        1.41        3.12      1.07 o 
   6  -4   5       61.42       51.54      2.19 o 
   7  -4   5       15.43       20.02      1.43 o 
   8  -4   5        1.74        0.02      0.81 o 
   9  -4   5       91.68       85.58      4.59 o 
  10  -4   5      129.62      138.04      6.88 o 
 -11  -3   5       28.36       27.62      3.05 o 
 -10  -3   5      227.11      240.59     10.32 o 
  -9  -3   5       53.59       57.61      3.62 o 
  -8  -3   5       33.73       39.28      2.66 o 
  -7  -3   5      302.74      293.16     10.67 o 
  -6  -3   5       17.89       17.79      1.80 o 
  -5  -3   5      113.64      123.17      2.81 o 
  -4  -3   5      256.93      232.40      4.38 o 
  -3  -3   5        0.73        0.88      0.52 o 
  -2  -3   5       68.85       82.71      1.55 o 
  -1  -3   5      471.58      501.82      6.10 o 
   0  -3   5      119.94      121.22      2.54 o 
   1  -3   5     1109.75     1187.63     15.37 o 
   2  -3   5      999.61     1052.71     15.23 o 
   3  -3   5      273.43      282.98      5.05 o 
   4  -3   5      184.50      168.69      4.41 o 
   5  -3   5       54.65       64.13      2.10 o 
   6  -3   5       65.40       68.52      2.34 o 
   7  -3   5        9.44       13.03      1.22 o 
   8  -3   5       18.02       15.91      1.40 o 
   9  -3   5       14.19       18.97      2.33 o 
  10  -3   5       25.54       29.95      3.20 o 
  11  -3   5       22.70       25.62      5.19 o 
 -11  -2   5       35.88       31.27      3.36 o 
 -10  -2   5        5.16        7.68      2.75 o 
  -9  -2   5       46.22       52.54      6.30 o 
  -8  -2   5        1.10        2.95      1.93 o 
  -7  -2   5        0.90        0.70      0.64 o 
  -6  -2   5      870.05      821.33     14.65 o 
  -5  -2   5       40.78       41.65      1.62 o 
  -4  -2   5      942.58     1034.64     32.94 o 
  -3  -2   5      495.74      538.22      8.40 o 
  -2  -2   5       59.03       75.83      1.61 o 
  -1  -2   5        0.16        1.15      0.66 o 
   0  -2   5       47.26       39.21      1.59 o 
   1  -2   5       52.36       66.32      1.52 o 
   2  -2   5      120.90      156.12      3.03 o 
   3  -2   5     1018.36     1052.05     19.79 o 
   4  -2   5      202.23      208.80      4.34 o 
   5  -2   5        2.67        5.24      0.97 o 
   6  -2   5       18.12       20.92      1.84 o 
   7  -2   5       66.12       50.05      2.02 o 
   8  -2   5       69.09       66.42      2.79 o 
   9  -2   5       24.10       19.44      2.26 o 
  10  -2   5       14.54       17.04      2.36 o 
  11  -2   5       20.18       21.17      2.94 o 
 -12  -1   5        5.45        5.33      2.20 o 
 -11  -1   5        5.38        3.95      1.72 o 
 -10  -1   5      305.25      329.10     12.43 o 
  -9  -1   5      102.05      107.98      5.14 o 
  -8  -1   5        5.04        9.30      1.58 o 
  -7  -1   5      419.34      376.95      6.73 o 
  -6  -1   5        5.71        6.84      0.80 o 
  -5  -1   5       59.51       85.65      2.86 o 
  -4  -1   5      137.97      128.27      2.65 o 
  -3  -1   5       32.05       42.06      1.21 o 
  -2  -1   5     1116.81     1234.98     17.46 o 
  -1  -1   5      410.53      354.53      5.09 o 
   0  -1   5      574.65      586.36      8.17 o 
   1  -1   5      406.51      443.24      6.49 o 
   2  -1   5     1548.21     1640.65     24.18 o 
   3  -1   5       40.06       48.61      1.61 o 
   4  -1   5      209.52      212.59      4.44 o 
   5  -1   5       32.32       31.39      2.62 o 
   6  -1   5      182.45      185.65      5.51 o 
   7  -1   5      174.79      181.60      5.00 o 
   8  -1   5        0.27        2.35      2.18 o 
   9  -1   5       53.19       49.39      3.72 o 
  10  -1   5        1.65        1.81      1.58 o 
 -12   0   5       24.72       25.22      6.20 o 
 -11   0   5       23.25       20.86      2.55 o 
 -10   0   5        0.73        1.68      1.51 o 
  -9   0   5      132.50      143.58     11.34 o 
  -8   0   5       13.05       16.26      1.75 o 
  -7   0   5       23.68       24.89      1.85 o 
  -6   0   5     1494.26     1452.59     23.23 o 
  -5   0   5      102.04      122.51      2.67 o 
  -4   0   5      234.84      213.84      3.84 o 
  -3   0   5       24.87       25.15      0.91 o 
  -2   0   5       25.92       24.75      0.86 o 
  -1   0   5       36.78       70.29      1.45 o 
   0   0   5        5.16        6.17      0.59 o 
   1   0   5      670.77      725.11     10.25 o 
   2   0   5      143.78      155.01      3.20 o 
   3   0   5      367.70      356.85      6.19 o 
   4   0   5      313.46      341.84     13.08 o 
   5   0   5      172.79      173.27      4.13 o 
   6   0   5       40.63       36.18      1.67 o 
   7   0   5       20.31       16.06      1.43 o 
   8   0   5       32.99       30.64      1.98 o 
   9   0   5        0.01        0.16      1.12 o 
  10   0   5        1.97        7.06      3.61 o 
 -12   1   5       19.82       26.06      3.08 o 
 -11   1   5        3.41        7.15      1.98 o 
 -10   1   5       10.14       17.79      2.07 o 
  -9   1   5        0.85        0.49      1.15 o 
  -8   1   5       29.88       34.74      3.30 o 
  -7   1   5       19.98       23.12      1.94 o 
  -6   1   5      177.06      204.57      4.10 o 
  -5   1   5       67.81       67.56      2.77 o 
  -4   1   5      805.23      852.62     13.70 o 
  -3   1   5       12.53       21.56      1.32 o 
  -2   1   5       56.03       61.17      1.35 o 
  -1   1   5       17.95       31.96      1.61 o 
   0   1   5      143.59      141.48      3.03 o 
   1   1   5     1754.24     1806.68     22.91 o 
   2   1   5      153.64      182.70      3.35 o 
   3   1   5       85.61      101.45      2.18 o 
   4   1   5      516.73      537.29     26.10 o 
   5   1   5       26.13       23.61      2.45 o 
   6   1   5       55.67       57.49      3.68 o 
   7   1   5      371.78      419.90      9.89 o 
   8   1   5        1.23        7.00      2.56 o 
   9   1   5       72.88       69.71      4.14 o 
  10   1   5        9.84        9.05      3.25 o 
 -12   2   5       65.98       64.13      4.73 o 
 -11   2   5        7.49        9.31      1.90 o 
 -10   2   5       26.64       21.67      2.19 o 
  -9   2   5      101.57       96.46      5.69 o 
  -8   2   5       36.89       30.25      2.90 o 
  -7   2   5        0.72        0.76      0.93 o 
  -6   2   5       16.67       23.57      1.51 o 
  -5   2   5        3.46        4.43      0.63 o 
  -4   2   5      504.14      529.96     10.37 o 
  -3   2   5      654.52      722.65     11.35 o 
  -2   2   5        0.22        1.73      0.43 o 
  -1   2   5       35.75       23.40      0.72 o 
   0   2   5      269.12      280.58     12.59 o 
   1   2   5      199.29      197.31      5.00 o 
   2   2   5      120.08      132.38      2.06 o 
   3   2   5      206.77      184.14      3.27 o 
   4   2   5      235.92      242.53      4.76 o 
   5   2   5      109.07      129.35      3.40 o 
   6   2   5      123.87      131.16      3.83 o 
   7   2   5        7.39       11.56      1.62 o 
   8   2   5       59.50       61.61      2.82 o 
   9   2   5        6.68       12.51      3.36 o 
  10   2   5        4.60       -0.92      2.44 o 
 -11   3   5       43.16       48.08      3.70 o 
 -10   3   5       17.60       21.46      2.37 o 
  -9   3   5       11.20        9.26      1.62 o 
  -8   3   5       37.97       42.67      2.69 o 
  -7   3   5       67.82       71.45      3.10 o 
  -6   3   5      204.24      195.62      4.30 o 
  -5   3   5       41.70       36.86      1.45 o 
  -4   3   5        6.76        6.48      1.22 o 
  -3   3   5      140.17      137.58      2.71 o 
  -2   3   5        2.16        6.20      1.27 o 
  -1   3   5     1324.87     1321.30     22.96 o 
   0   3   5       32.55       27.90      1.51 o 
   1   3   5      248.08      240.37      6.14 o 
   2   3   5       15.25       15.07      1.36 o 
   3   3   5       96.97       97.40      3.86 o 
   4   3   5     1016.77      977.17     16.84 o 
   5   3   5       12.84       19.29      2.16 o 
   6   3   5        3.65        2.90      0.92 o 
   7   3   5        2.51        1.48      1.04 o 
   8   3   5        4.48        6.44      1.83 o 
   9   3   5       47.65       47.59      5.59 o 
 -11   4   5        1.26        1.59      1.71 o 
 -10   4   5       23.46       30.78      3.66 o 
  -9   4   5       10.34       13.59      1.83 o 
  -8   4   5       39.88       37.48      2.50 o 
  -7   4   5      122.26      113.12      8.02 o 
  -6   4   5       96.19       98.74      3.48 o 
  -5   4   5       34.69       33.44      1.48 o 
  -4   4   5      190.22      205.79      7.86 o 
  -3   4   5      136.04      141.95      6.11 o 
  -2   4   5      249.70      231.88      6.07 o 
  -1   4   5        5.22        8.50      1.27 o 
   0   4   5        1.42        1.53      0.86 o 
   1   4   5      143.56      137.45      7.12 o 
   2   4   5       39.48       47.73      5.08 o 
   3   4   5       70.09       72.82      3.57 o 
   4   4   5      238.59      227.09      7.57 o 
   5   4   5      179.54      173.14      6.38 o 
   6   4   5       61.05       70.32      3.69 o 
   7   4   5        1.74        1.28      1.49 o 
   8   4   5       29.05       31.96      3.71 o 
   9   4   5        0.00        3.86      2.64 o 
 -11   5   5       22.43       24.88      3.97 o 
 -10   5   5        3.15        5.11      1.65 o 
  -9   5   5       31.95       25.71      2.58 o 
  -8   5   5       13.85       10.41      1.80 o 
  -7   5   5       40.82       38.61      1.86 o 
  -6   5   5      270.55      272.76      6.23 o 
  -5   5   5       39.55       33.95      1.60 o 
  -4   5   5        6.36        8.58      1.22 o 
  -3   5   5       12.76       15.94      1.79 o 
  -2   5   5      273.65      275.71      7.58 o 
  -1   5   5       21.52       21.47      1.98 o 
   0   5   5      104.63      100.42      3.74 o 
   1   5   5        1.18        0.58      1.03 o 
   2   5   5      945.81      876.48     24.01 o 
   3   5   5        0.43        1.51      1.33 o 
   4   5   5        8.75        8.74      1.76 o 
   5   5   5       20.45       17.36      2.10 o 
   6   5   5        0.08        2.59      1.37 o 
   7   5   5       19.17       15.68      3.36 o 
   8   5   5       11.06       15.09      3.76 o 
 -10   6   5       41.08       44.30      3.33 o 
  -9   6   5        1.09        2.98      1.73 o 
  -8   6   5       34.08       30.41      2.54 o 
  -7   6   5      139.33      127.80      3.93 o 
  -6   6   5        7.39       10.21      1.50 o 
  -5   6   5       10.45       11.37      1.31 o 
  -4   6   5       19.62       21.61      1.19 o 
  -3   6   5        1.17        0.42      0.97 o 
  -2   6   5      153.04      146.52      5.03 o 
  -1   6   5       21.08       18.10      1.73 o 
   0   6   5       33.02       29.53      2.19 o 
   1   6   5      192.40      197.44     10.93 o 
   2   6   5      302.43      310.51     10.25 o 
   3   6   5      146.85      153.39      6.43 o 
   4   6   5       41.23       48.71      4.47 o 
   5   6   5       10.01       13.67      2.19 o 
   6   6   5       14.22       23.10      3.97 o 
   7   6   5        3.27        1.77      2.85 o 
   8   6   5        0.23        6.81      3.25 o 
 -10   7   5        0.62       -1.45      1.47 o 
  -9   7   5       93.90       91.74      6.20 o 
  -8   7   5        0.61       -0.68      1.27 o 
  -7   7   5       22.56       20.61      1.80 o 
  -6   7   5      198.02      195.07      6.39 o 
  -5   7   5        1.98        0.14      0.66 o 
  -4   7   5       30.24       28.59      2.08 o 
  -3   7   5        7.74       10.31      1.98 o 
  -2   7   5       59.68       64.23      3.30 o 
  -1   7   5        2.60        4.38      1.26 o 
   0   7   5      105.90       95.08      4.39 o 
   1   7   5        1.61        4.98      1.44 o 
   2   7   5      172.59      170.78      8.49 o 
   3   7   5       83.68       88.05      6.25 o 
   4   7   5        0.09        0.92      1.73 o 
   5   7   5       21.76       20.23      6.00 o 
   6   7   5       10.49       13.49      2.69 o 
   7   7   5        5.29        8.09      4.12 o 
  -9   8   5        0.31       -0.20      2.03 o 
  -8   8   5        0.95        0.71      2.14 o 
  -7   8   5       11.01        9.05      2.85 o 
  -6   8   5       11.59       13.04      4.52 o 
  -5   8   5        7.88       11.02      1.71 o 
  -4   8   5        6.58        7.39      1.66 o 
  -3   8   5        7.26       10.32      1.75 o 
  -2   8   5       21.44       18.49      2.12 o 
  -1   8   5       18.88       19.07      3.20 o 
   0   8   5       33.70       31.50      3.46 o 
   1   8   5       42.06       40.03      2.91 o 
   2   8   5      100.48       96.38      5.07 o 
   3   8   5        0.60        3.89      4.37 o 
   4   8   5        1.33        7.15      3.91 o 
   5   8   5        0.52        6.41      2.33 o 
   6   8   5       25.28       29.40      3.15 o 
  -8   9   5        2.55        4.37      2.64 o 
  -6   9   5       23.63       25.73      2.53 o 
  -5   9   5        1.61        3.20      1.54 o 
  -4   9   5       36.31       38.66      4.98 o 
  -3   9   5        5.96        6.98      1.78 o 
  -2   9   5        2.60        5.72      3.15 o 
  -1   9   5       15.28       17.12      3.86 o 
   0   9   5        0.73        0.36      1.27 o 
   1   9   5       10.10       11.92      2.01 o 
   2   9   5       58.59       56.22      6.41 o 
   3   9   5        1.78        3.08      2.05 o 
   4   9   5        7.82       14.93      5.24 o 
  -6  10   5        7.52       15.46      4.07 o 
  -5  10   5       64.37       61.44      7.12 o 
  -4  10   5       10.13        9.97      1.97 o 
  -3  10   5        0.14       -2.03      2.03 o 
  -2  10   5        5.45        7.65      1.76 o 
  -1  10   5       11.60       12.47      2.03 o 
   0  10   5        0.56        0.78      1.36 o 
   1  10   5        2.01        0.57      2.95 o 
   2  10   5        0.03        0.16      1.40 o 
   0 -12   6        4.78        3.87      1.93 o 
   1 -12   6        7.62        4.48      5.34 o 
  -4 -11   6       30.69       37.29      7.52 o 
  -3 -11   6        6.84        3.63      2.75 o 
  -2 -11   6        3.08        4.75      1.82 o 
  -1 -11   6       14.29       11.47      3.66 o 
   0 -11   6        1.33        1.37      2.24 o 
   1 -11   6        0.18        1.83      2.14 o 
   2 -11   6       73.88       78.90      5.17 o 
   3 -11   6       11.81       16.83      2.50 o 
   4 -11   6       39.33       43.98      3.83 o 
   5 -11   6        6.57        4.56      2.14 o 
  -5 -10   6        4.13        4.95      2.19 o 
  -4 -10   6       21.43       19.35      3.05 o 
  -3 -10   6       28.61       29.33      3.40 o 
  -2 -10   6        1.76        1.61      1.46 o 
  -1 -10   6       63.43       64.21      4.17 o 
   0 -10   6        0.01        1.15      2.39 o 
   1 -10   6        4.14        5.28      1.72 o 
   2 -10   6       56.39       53.78      3.65 o 
   3 -10   6       23.05       27.71      2.72 o 
   4 -10   6        9.24        6.77      1.79 o 
   5 -10   6       11.16       40.76     23.08 o 
   6 -10   6        7.21        7.61      2.24 o 
  -7  -9   6       25.73       25.62      4.07 o 
  -6  -9   6        8.27        8.86      3.25 o 
  -5  -9   6        1.33       -1.83      1.83 o 
  -4  -9   6       21.97       29.99      2.98 o 
  -3  -9   6        3.16        6.70      4.02 o 
  -2  -9   6        0.06        1.16      1.43 o 
  -1  -9   6       21.32       21.25      2.29 o 
   0  -9   6      162.84      157.21      6.50 o 
   1  -9   6       12.47        8.53      3.71 o 
   2  -9   6        8.45        8.68      1.68 o 
   3  -9   6       34.70       42.27      3.05 o 
   4  -9   6       31.20       37.04      3.71 o 
   5  -9   6        0.09       -0.76      1.29 o 
   6  -9   6       24.59       26.56      2.91 o 
   7  -9   6       16.44       14.81      2.36 o 
  -8  -8   6       11.24       11.90      3.36 o 
  -7  -8   6       37.17       84.89     35.64 o 
  -6  -8   6       17.19       14.67      2.21 o 
  -5  -8   6       54.65       47.67      3.46 o 
  -4  -8   6      242.06      247.74      9.13 o 
  -3  -8   6        0.36        1.56      1.26 o 
  -2  -8   6       19.71       23.30      6.20 o 
  -1  -8   6       26.12       26.65      2.30 o 
   0  -8   6        8.64        3.49      1.42 o 
   1  -8   6       24.67       22.26      3.15 o 
   2  -8   6        2.93        2.37      1.44 o 
   3  -8   6        0.54        1.61      1.22 o 
   4  -8   6       48.75       41.68      2.95 o 
   5  -8   6        6.48        5.39      3.36 o 
   6  -8   6        1.23        0.77      1.26 o 
   7  -8   6       71.01       83.82      4.89 o 
   8  -8   6       43.90       35.28      4.68 o 
  -9  -7   6        7.65       10.07      3.15 o 
  -8  -7   6       15.43       15.46      3.15 o 
  -7  -7   6       13.32       11.93      2.49 o 
  -6  -7   6        2.73        5.26      1.47 o 
  -5  -7   6       23.69       21.17      2.30 o 
  -4  -7   6        0.03       -0.81      1.63 o 
  -3  -7   6      254.36      232.28      7.94 o 
  -2  -7   6       13.77       15.75      2.29 o 
  -1  -7   6       96.98       99.24      4.21 o 
   0  -7   6      225.44      211.52      7.08 o 
   1  -7   6       44.04       53.50      3.00 o 
   2  -7   6       19.38       16.40      2.95 o 
   3  -7   6        0.40        2.22      1.18 o 
   4  -7   6      112.09      113.12      4.73 o 
   5  -7   6        1.78        2.16      1.40 o 
   6  -7   6       73.02       78.09      4.13 o 
   7  -7   6       13.68       12.35      2.09 o 
   8  -7   6       41.72       38.54      5.49 o 
   9  -7   6       36.79       37.01      4.68 o 
  -9  -6   6       27.18        6.71      1.93 o 
  -8  -6   6       17.93       17.08      3.36 o 
  -7  -6   6       78.38       69.46      3.84 o 
  -6  -6   6       30.67       30.40      2.47 o 
  -5  -6   6        0.34        1.33      1.11 o 
  -4  -6   6      337.09      309.81      9.99 o 
  -3  -6   6      302.29      291.94      8.94 o 
  -2  -6   6      306.92      274.10      8.26 o 
  -1  -6   6      377.12      298.75     52.57 o 
   0  -6   6        5.86        6.25      1.37 o 
   1  -6   6      372.03      365.33     10.42 o 
   2  -6   6       51.79       45.74      3.97 o 
   3  -6   6       77.89       61.01      3.29 o 
   4  -6   6      909.53      873.38     24.69 o 
   5  -6   6       12.31       14.59      2.24 o 
   6  -6   6        0.21        1.81      0.79 o 
   7  -6   6       92.24       89.36      3.32 o 
   8  -6   6       46.98       53.79      6.20 o 
   9  -6   6        3.41        1.22      2.24 o 
 -10  -5   6        1.08       -2.03      2.75 o 
  -9  -5   6        5.89        4.94      1.69 o 
  -8  -5   6        0.19        1.25      1.26 o 
  -7  -5   6       70.47       70.96      2.77 o 
  -6  -5   6       85.84       86.67      3.85 o 
  -5  -5   6       10.41       10.63      1.01 o 
  -4  -5   6      200.82      170.77     16.14 o 
  -3  -5   6      298.56      297.43      8.56 o 
  -2  -5   6      209.17      209.81      6.29 o 
  -1  -5   6       66.82       57.00      2.59 o 
   0  -5   6      431.18      413.60     15.66 o 
   1  -5   6       16.86       22.09      1.82 o 
   2  -5   6       13.90       13.61      3.25 o 
   3  -5   6        2.66        4.49      0.55 o 
   4  -5   6       70.01       58.38      1.98 o 
   5  -5   6       30.34       26.78      1.54 o 
   6  -5   6      104.24      103.62      3.42 o 
   7  -5   6        6.19        5.59      1.10 o 
   8  -5   6        0.10        1.57      1.20 o 
   9  -5   6       57.14       58.87      3.99 o 
  10  -5   6       13.61       17.69      3.76 o 
 -10  -4   6       42.36       36.96      3.22 o 
  -9  -4   6        0.01        0.05      1.73 o 
  -8  -4   6        3.06        5.12      1.29 o 
  -7  -4   6       46.58       40.75      3.86 o 
  -6  -4   6        3.10        2.46      0.79 o 
  -5  -4   6       17.47       17.75      1.76 o 
  -4  -4   6       34.83       27.22      1.22 o 
  -3  -4   6        8.09       14.32      1.18 o 
  -2  -4   6      199.21      221.47      6.25 o 
  -1  -4   6      228.29      210.62      5.75 o 
   0  -4   6      101.41      116.63      4.42 o 
   1  -4   6      362.94      355.51     13.07 o 
   2  -4   6        0.11        0.13      0.88 o 
   3  -4   6       86.49       88.15      2.80 o 
   4  -4   6      575.59      532.24     12.43 o 
   5  -4   6      275.25      286.75      6.66 o 
   6  -4   6       35.55       39.69      1.89 o 
   7  -4   6      146.57      152.13      4.98 o 
   8  -4   6        7.62        7.21      1.19 o 
   9  -4   6       36.53       36.86      4.02 o 
  10  -4   6       36.31       30.59      3.04 o 
 -11  -3   6       10.48        9.82      2.29 o 
 -10  -3   6       38.26       38.63      3.08 o 
  -9  -3   6       44.46       45.43      4.27 o 
  -8  -3   6        0.36        1.19      1.27 o 
  -7  -3   6      308.72      271.32      6.20 o 
  -6  -3   6       89.34       99.38      2.73 o 
  -5  -3   6        0.93        0.76      0.63 o 
  -4  -3   6      319.66      309.99      6.01 o 
  -3  -3   6      812.93      797.46     12.87 o 
  -2  -3   6       69.30       64.02      1.44 o 
  -1  -3   6      126.44      152.86      2.51 o 
   0  -3   6        4.86       13.31      0.77 o 
   1  -3   6        4.64        6.13      0.63 o 
   2  -3   6      538.29      528.04      8.77 o 
   3  -3   6       52.25       68.92      2.27 o 
   4  -3   6      373.68      378.43      7.86 o 
   5  -3   6      161.89      141.94      3.76 o 
   6  -3   6      167.16      162.30      4.40 o 
   7  -3   6       55.83       46.68      2.15 o 
   8  -3   6        9.45        7.85      1.28 o 
   9  -3   6        2.02        1.96      1.43 o 
  10  -3   6       30.60       32.84      3.41 o 
 -11  -2   6        0.92        1.97      1.68 o 
 -10  -2   6       20.99       15.61      2.41 o 
  -9  -2   6       18.13       19.12      2.44 o 
  -8  -2   6        0.04        3.22      1.12 o 
  -7  -2   6       54.14       52.93      6.39 o 
  -6  -2   6      481.08      456.98      9.22 o 
  -5  -2   6        0.07       -0.23      0.69 o 
  -4  -2   6        8.33       12.95      0.86 o 
  -3  -2   6      168.42      161.42      3.23 o 
  -2  -2   6      389.37      361.69      5.94 o 
  -1  -2   6       83.38       77.61      2.28 o 
   0  -2   6       18.87       26.76      1.53 o 
   1  -2   6      431.29      436.24      7.41 o 
   2  -2   6        7.45        9.74      1.12 o 
   3  -2   6        5.35        4.10      0.75 o 
   4  -2   6       45.03       42.05      2.24 o 
   5  -2   6        7.55        9.65      1.46 o 
   6  -2   6        0.50        0.14      0.67 o 
   7  -2   6       23.40       20.20      1.72 o 
   8  -2   6        0.66        2.13      1.00 o 
   9  -2   6        7.87        8.43      2.03 o 
  10  -2   6       94.47       87.22      5.35 o 
 -11  -1   6        8.17        9.33      2.05 o 
 -10  -1   6      204.23      212.06      8.41 o 
  -9  -1   6       76.57       70.72      3.91 o 
  -8  -1   6       11.62        9.52      1.39 o 
  -7  -1   6      234.22      213.60      4.55 o 
  -6  -1   6       30.19       24.77      1.36 o 
  -5  -1   6       70.42       65.30      2.07 o 
  -4  -1   6      293.75      278.73      5.21 o 
  -3  -1   6      154.67      156.99      3.13 o 
  -2  -1   6      149.47      137.99      2.68 o 
  -1  -1   6      405.59      365.56      5.88 o 
   0  -1   6       47.75       57.49      1.51 o 
   1  -1   6       26.71       25.29      0.93 o 
   2  -1   6      261.82      282.33      5.27 o 
   3  -1   6       48.51       42.43      1.50 o 
   4  -1   6      182.78      183.18      4.16 o 
   5  -1   6      344.11      322.59      7.29 o 
   6  -1   6        6.27        6.05      1.16 o 
   7  -1   6       14.74       15.55      2.68 o 
   8  -1   6        0.28       -0.90      1.44 o 
   9  -1   6       19.88       20.97      2.95 o 
  10  -1   6        5.38        5.66      3.05 o 
 -11   0   6        8.74       10.78      2.03 o 
 -10   0   6        3.54        3.40      1.47 o 
  -9   0   6      239.30      217.22     16.27 o 
  -8   0   6        7.23       12.26      3.36 o 
  -7   0   6        1.81        7.18      2.17 o 
  -6   0   6      452.86      430.28      8.39 o 
  -5   0   6       93.04       88.22      2.48 o 
  -4   0   6      177.31      167.56      5.49 o 
  -3   0   6       20.50       28.15      1.22 o 
  -2   0   6      119.83      105.70      2.84 o 
  -1   0   6        0.32        2.94      0.55 o 
   0   0   6       28.58       40.43      2.41 o 
   1   0   6      402.38      411.44      6.56 o 
   2   0   6      421.05      406.98      7.04 o 
   3   0   6       51.99       54.95      1.76 o 
   4   0   6       96.57       95.13      2.80 o 
   5   0   6       24.30       22.23      1.36 o 
   6   0   6       85.44       82.21      2.98 o 
   7   0   6       16.88       19.85      1.64 o 
   8   0   6      178.65      183.76      5.52 o 
   9   0   6       10.64       15.74      2.34 o 
  10   0   6        5.02        2.64      2.75 o 
 -11   1   6        0.28       -0.25      1.29 o 
 -10   1   6       46.97       41.76      3.13 o 
  -9   1   6      147.46      154.82      6.56 o 
  -8   1   6       45.35       39.46      2.63 o 
  -7   1   6       89.83       97.26      2.54 o 
  -6   1   6       60.95       61.25      4.62 o 
  -5   1   6      363.79      369.05      7.12 o 
  -4   1   6      229.47      238.36      4.68 o 
  -3   1   6       39.01       27.57      1.34 o 
  -2   1   6     1553.79     1607.05     24.67 o 
  -1   1   6      182.81      181.69      4.22 o 
   0   1   6      393.94      363.49      5.47 o 
   1   1   6        0.19        0.96      0.43 o 
   2   1   6      245.72      248.54      6.27 o 
   3   1   6        0.09        1.07      0.66 o 
   4   1   6      452.40      464.16     10.71 o 
   5   1   6       33.64       24.72      1.40 o 
   6   1   6      142.11      140.63      6.30 o 
   7   1   6      110.43       98.43      3.48 o 
   8   1   6        0.16        0.83      1.35 o 
   9   1   6       30.69       24.00      4.37 o 
  10   1   6        5.97       10.98      3.36 o 
 -11   2   6        1.14        0.81      1.37 o 
 -10   2   6        3.16        6.94      2.49 o 
  -9   2   6      120.37      126.31      5.46 o 
  -8   2   6       15.42       18.33      5.13 o 
  -7   2   6       31.57       29.13      1.91 o 
  -6   2   6      102.99       98.73      2.68 o 
  -5   2   6       32.60       27.66      1.21 o 
  -4   2   6      209.12      211.13      4.25 o 
  -3   2   6      741.81      722.75     11.87 o 
  -2   2   6       31.11       33.61      1.01 o 
  -1   2   6      357.11      366.46     15.38 o 
   0   2   6        2.14        5.69      0.97 o 
   1   2   6       12.92       20.50      1.53 o 
   2   2   6        2.96        3.39      1.07 o 
   3   2   6      418.30      372.80     12.16 o 
   4   2   6       90.17       97.07      2.52 o 
   5   2   6       57.13       62.44      2.40 o 
   6   2   6       12.37       10.00      1.18 o 
   7   2   6        9.28       13.06      4.42 o 
   8   2   6       50.48       52.12      3.25 o 
   9   2   6       22.57       27.05      5.59 o 
 -11   3   6       50.76       52.01      3.74 o 
 -10   3   6       17.29       23.55      2.49 o 
  -9   3   6        2.95        1.42      1.73 o 
  -8   3   6        3.83        2.25      1.14 o 
  -7   3   6       49.95       49.68      4.08 o 
  -6   3   6        0.07        0.21      0.64 o 
  -5   3   6       89.38       83.58      5.37 o 
  -4   3   6       51.04       51.72      2.53 o 
  -3   3   6      335.51      338.01      7.47 o 
  -2   3   6      390.42      373.40      9.39 o 
  -1   3   6      512.11      520.40     14.69 o 
   0   3   6        8.30       11.05      2.64 o 
   1   3   6       34.88       23.64      1.69 o 
   2   3   6        1.72        4.12      2.64 o 
   3   3   6       37.29       35.74      2.39 o 
   4   3   6       36.79       40.82      2.63 o 
   5   3   6       74.67       80.96      4.03 o 
   6   3   6       61.39       57.12      3.30 o 
   7   3   6       73.54       71.53      3.91 o 
   8   3   6        8.78        7.37      2.54 o 
   9   3   6       24.99       32.84      5.90 o 
 -11   4   6        8.47        9.53      3.25 o 
 -10   4   6        9.07       10.75      1.94 o 
  -9   4   6       59.89       60.80      3.55 o 
  -8   4   6        3.17        2.76      1.18 o 
  -7   4   6       12.07       11.50      1.60 o 
  -6   4   6       31.02       33.86      1.66 o 
  -5   4   6       27.18       23.44      1.40 o 
  -4   4   6      417.25      399.60     12.32 o 
  -3   4   6      189.93      181.18      3.46 o 
  -2   4   6       47.45       44.66      2.23 o 
  -1   4   6        3.07        4.66      3.05 o 
   0   4   6       11.61       10.16      1.46 o 
   1   4   6       31.52       30.53      2.49 o 
   2   4   6        3.33        4.56      1.29 o 
   3   4   6      124.81      131.67      5.13 o 
   4   4   6       64.58       68.00      5.08 o 
   5   4   6       71.66       57.81      4.47 o 
   6   4   6       20.37       17.50      3.25 o 
   7   4   6       20.13       24.39      2.76 o 
   8   4   6       34.86       34.89      3.05 o 
 -10   5   6       42.11       33.63      3.05 o 
  -9   5   6        4.09        3.18      1.53 o 
  -8   5   6        1.26        4.30      1.73 o 
  -7   5   6       51.11       50.00      2.35 o 
  -6   5   6       19.02       22.97      2.97 o 
  -5   5   6      303.64      294.71      6.99 o 
  -4   5   6       38.88       39.09      2.02 o 
  -3   5   6      127.87      127.06      5.19 o 
  -2   5   6       17.81       24.78      2.44 o 
  -1   5   6        5.67        1.63      1.08 o 
   0   5   6       48.72       49.84      4.52 o 
   1   5   6       23.11       22.30      5.59 o 
   2   5   6        0.02       -1.02      1.24 o 
   3   5   6        0.32        1.77      1.29 o 
   4   5   6       16.18       15.04      3.91 o 
   5   5   6       11.13       10.39      2.95 o 
   6   5   6        0.17        2.38      3.66 o 
   7   5   6        9.27       10.06      4.02 o 
   8   5   6        7.77        9.66      3.46 o 
 -10   6   6       17.00       13.73      2.32 o 
  -9   6   6        8.79        7.57      1.86 o 
  -8   6   6       18.67       17.78      3.97 o 
  -7   6   6       91.77       97.51      3.30 o 
  -6   6   6        0.70        0.70      1.31 o 
  -5   6   6        6.20        8.11      0.99 o 
  -4   6   6      115.11      106.63      4.27 o 
  -3   6   6       67.22       62.46      3.05 o 
  -2   6   6        4.37        4.76      1.63 o 
  -1   6   6      154.32      146.82      5.50 o 
   0   6   6       40.29       46.22      2.80 o 
   1   6   6      143.66      141.95      9.05 o 
   2   6   6       31.98       30.37      2.59 o 
   3   6   6       16.98       20.83      2.59 o 
   4   6   6       20.76       18.79      6.76 o 
   5   6   6        9.81       11.44      2.19 o 
   6   6   6        0.02        1.58      1.53 o 
   7   6   6       25.69       23.69      2.88 o 
  -9   7   6        8.20        6.71      3.36 o 
  -8   7   6        7.05        8.54      2.85 o 
  -7   7   6       98.43       94.15      7.52 o 
  -6   7   6       36.86       38.70      2.71 o 
  -5   7   6       96.32       94.20      5.54 o 
  -4   7   6        4.34        6.19      1.43 o 
  -3   7   6        2.04        6.88      3.91 o 
  -2   7   6       58.25       53.11      3.23 o 
  -1   7   6        0.73        0.12      2.39 o 
   0   7   6       48.35       53.12      3.12 o 
   1   7   6       29.33       23.65      2.41 o 
   2   7   6       30.98       30.89      3.20 o 
   3   7   6       14.07       13.25      2.32 o 
   4   7   6        0.98        1.05      1.43 o 
   5   7   6       32.32       36.68      3.66 o 
   6   7   6        1.74        2.38      1.78 o 
  -8   8   6        4.66        6.41      2.85 o 
  -7   8   6       37.89       35.99      4.68 o 
  -6   8   6        2.17        6.42      1.76 o 
  -5   8   6        4.21        6.36      1.53 o 
  -4   8   6        3.99        4.93      1.61 o 
  -3   8   6        2.23        3.49      1.47 o 
  -2   8   6        7.55        8.36      1.81 o 
  -1   8   6       27.14       30.47      5.39 o 
   0   8   6        1.39        3.56      1.47 o 
   1   8   6      108.16      102.26      5.46 o 
   2   8   6       55.32       53.31      4.13 o 
   3   8   6        7.49        8.58      3.71 o 
   4   8   6        1.26        0.85      1.69 o 
   5   8   6       21.77       24.72      3.05 o 
  -7   9   6       18.94        9.76      3.15 o 
  -6   9   6       28.37       30.27      5.19 o 
  -5   9   6       14.37       13.23      3.05 o 
  -4   9   6        0.00       -0.36      1.26 o 
  -3   9   6        7.95       10.00      1.94 o 
  -2   9   6       10.91       19.06      2.30 o 
  -1   9   6        0.10        1.21      2.75 o 
   0   9   6       10.01       17.44      2.26 o 
   1   9   6        2.29        3.09      1.71 o 
   2   9   6       20.79       21.73      4.68 o 
   3   9   6       15.17       13.12      2.87 o 
  -4  10   6        1.00       -0.17      1.50 o 
  -3  10   6        1.19        1.05      1.59 o 
  -2  10   6        9.27       10.47      2.30 o 
  -1  10   6        0.97        3.28      2.29 o 
   0  10   6        1.05        1.76      1.69 o 
  -3 -11   7        0.62        1.03      1.65 o 
  -2 -11   7        9.48        8.80      2.43 o 
  -1 -11   7       69.86       75.98      5.02 o 
   0 -11   7       17.46       18.82      5.34 o 
   1 -11   7       15.07       17.12      4.52 o 
   2 -11   7       32.07       35.97      3.71 o 
   3 -11   7        0.63       -0.07      1.43 o 
  -5 -10   7       13.72       17.90      3.19 o 
  -4 -10   7       36.88       47.74      4.06 o 
  -3 -10   7        6.27       13.71      3.10 o 
  -2 -10   7        2.88        3.25      1.68 o 
  -1 -10   7       28.79       25.21      3.02 o 
   0 -10   7        0.01        2.05      1.50 o 
   1 -10   7       41.44       43.73      6.00 o 
   2 -10   7       24.10       27.64      3.66 o 
   3 -10   7       30.86       29.83      3.18 o 
   4 -10   7       16.45       15.54      2.64 o 
   5 -10   7       22.21       24.74      3.18 o 
  -6  -9   7       11.00       12.09      2.39 o 
  -5  -9   7        0.46       -1.63      1.63 o 
  -4  -9   7       35.65       39.57      3.34 o 
  -3  -9   7        3.62        9.39      2.11 o 
  -2  -9   7       23.26       25.48      2.83 o 
  -1  -9   7       15.24       17.02      2.18 o 
   0  -9   7        0.36        0.13      1.26 o 
   1  -9   7       17.01       15.91      2.59 o 
   2  -9   7        3.04        7.06      3.76 o 
   3  -9   7        0.04        0.20      1.33 o 
   4  -9   7       36.25       43.79      4.73 o 
   5  -9   7       55.88       68.67     10.22 o 
   6  -9   7       14.19       18.41      4.37 o 
   7  -9   7       64.08       58.06      6.51 o 
  -7  -8   7        1.19        0.54      1.68 o 
  -6  -8   7        0.35        1.41      1.51 o 
  -5  -8   7        0.03        1.37      1.37 o 
  -4  -8   7       12.60       18.12      2.19 o 
  -3  -8   7       19.87       19.83      2.30 o 
  -2  -8   7        2.08        2.25      1.36 o 
  -1  -8   7      128.04      117.56      5.14 o 
   0  -8   7       69.43       63.38      3.59 o 
   1  -8   7       37.86       36.45      4.52 o 
   2  -8   7       34.51       34.33      2.55 o 
   3  -8   7       55.52       56.90      6.61 o 
   4  -8   7       12.30       17.39      3.00 o 
   5  -8   7        4.13        9.99      1.87 o 
   6  -8   7        4.02        7.08      1.78 o 
   7  -8   7        7.79        8.20      1.93 o 
  -8  -7   7       32.25       36.30      4.78 o 
  -7  -7   7       87.83       85.85      5.08 o 
  -6  -7   7        1.24        5.53      2.54 o 
  -5  -7   7        3.55        4.88      1.51 o 
  -4  -7   7        7.75       10.02      1.72 o 
  -3  -7   7       45.57       40.45      2.98 o 
  -2  -7   7       20.65       25.30      2.66 o 
  -1  -7   7       12.83       14.23      1.76 o 
   0  -7   7       46.50       40.35      2.62 o 
   1  -7   7       45.04       49.20      2.95 o 
   2  -7   7       55.53       49.79      3.01 o 
   3  -7   7      107.91      116.05      5.33 o 
   4  -7   7       45.72       49.18      6.00 o 
   5  -7   7       58.39       58.98      8.13 o 
   6  -7   7       64.75       58.83      6.00 o 
   7  -7   7        4.41        3.95      1.98 o 
   8  -7   7        0.89        3.36      2.44 o 
  -9  -6   7       55.97       52.47      5.59 o 
  -8  -6   7        5.22        1.32      2.03 o 
  -7  -6   7       38.85       38.28      4.17 o 
  -6  -6   7      127.50      119.78      6.41 o 
  -5  -6   7       24.20       33.14      2.63 o 
  -4  -6   7      158.91      168.97      8.29 o 
  -3  -6   7      106.79      100.38      4.24 o 
  -2  -6   7      222.65      241.41      8.40 o 
  -1  -6   7      333.21      311.93      9.73 o 
   0  -6   7        3.63        0.52      1.04 o 
   1  -6   7      114.97      127.62      4.96 o 
   2  -6   7      105.50       92.16      3.99 o 
   3  -6   7        3.12        9.90      1.58 o 
   4  -6   7       44.53       44.82      2.84 o 
   5  -6   7       62.53       79.61      4.42 o 
   6  -6   7        1.96        0.69      1.24 o 
   7  -6   7       99.53       94.12      5.07 o 
   8  -6   7       47.23       49.62      6.30 o 
   9  -6   7        3.69        5.29      2.64 o 
 -10  -5   7       16.31       13.73      3.36 o 
  -8  -5   7        7.37        5.08      2.75 o 
  -7  -5   7       10.33        7.94      1.08 o 
  -6  -5   7       26.51       20.63      2.50 o 
  -5  -5   7        0.45        6.21      3.20 o 
  -4  -5   7      106.83      103.80      4.54 o 
  -3  -5   7      239.73      235.69     11.18 o 
  -2  -5   7      153.77      147.09      5.10 o 
  -1  -5   7        0.34        1.40      1.04 o 
   0  -5   7      549.32      580.02     16.62 o 
   1  -5   7      151.39      132.28      5.00 o 
   2  -5   7       20.38       21.90      1.85 o 
   3  -5   7       97.28       96.66      3.92 o 
   4  -5   7       79.43       64.04      2.20 o 
   5  -5   7       68.49       62.85      3.85 o 
   6  -5   7       33.28       34.32      1.80 o 
   7  -5   7        4.01        3.95      1.11 o 
   8  -5   7        5.78        2.95      2.24 o 
   9  -5   7       85.40       87.75      8.34 o 
 -10  -4   7       72.76       72.19      6.41 o 
  -9  -4   7       44.50       42.01      3.27 o 
  -8  -4   7        0.63        1.76      1.88 o 
  -7  -4   7       31.82       36.32      2.86 o 
  -6  -4   7       99.05       93.79      2.94 o 
  -5  -4   7        5.41        6.72      0.94 o 
  -4  -4   7       45.86       41.66      1.59 o 
  -3  -4   7      121.81      135.75      4.34 o 
  -2  -4   7        1.98        6.55      0.48 o 
  -1  -4   7      228.80      216.67      6.58 o 
   0  -4   7       92.50       82.78      3.23 o 
   1  -4   7      611.99      580.54     16.93 o 
   2  -4   7      344.51      320.48      6.32 o 
   3  -4   7      105.90       97.70      2.62 o 
   4  -4   7      409.37      378.12      8.28 o 
   5  -4   7      185.50      200.02      7.94 o 
   6  -4   7        8.53        7.42      1.34 o 
   7  -4   7      112.79      108.74      3.70 o 
   8  -4   7       32.98       38.83      3.37 o 
   9  -4   7        2.16        0.99      1.50 o 
 -10  -3   7        0.33        1.12      1.35 o 
  -9  -3   7       41.87       46.44      3.71 o 
  -8  -3   7       45.45       32.44     20.89 o 
  -7  -3   7      132.79      119.13      3.50 o 
  -6  -3   7        6.65        8.58      1.04 o 
  -5  -3   7       23.92       30.67      1.59 o 
  -4  -3   7      151.27      138.81      4.51 o 
  -3  -3   7      325.10      343.06      6.60 o 
  -2  -3   7      168.69      150.21      3.04 o 
  -1  -3   7      265.44      231.62      7.72 o 
   0  -3   7       17.52       13.57      0.79 o 
   1  -3   7       14.20       11.76      2.48 o 
   2  -3   7       32.23       37.03      1.50 o 
   3  -3   7       39.80       41.00      1.92 o 
   4  -3   7       51.30       48.24      1.95 o 
   5  -3   7      150.96      141.84      4.77 o 
   6  -3   7       37.01       46.28      2.59 o 
   7  -3   7       31.39       36.67      2.16 o 
   8  -3   7       41.38       38.79      3.32 o 
   9  -3   7       18.30       26.58      7.88 o 
 -11  -2   7        7.09        7.67      2.11 o 
 -10  -2   7       70.19       59.64      3.99 o 
  -9  -2   7       16.23       16.26      1.88 o 
  -8  -2   7        1.11        3.10      1.37 o 
  -7  -2   7        2.22        4.59      1.00 o 
  -6  -2   7       20.52       20.36      1.49 o 
  -5  -2   7       16.97       14.08      1.57 o 
  -4  -2   7       51.18       62.34      1.99 o 
  -3  -2   7        0.68        0.67      0.62 o 
  -2  -2   7       40.89       39.96      2.18 o 
  -1  -2   7       99.22       93.76      2.56 o 
   0  -2   7        2.96        8.15      1.82 o 
   1  -2   7      303.49      316.15      5.98 o 
   2  -2   7       29.74       26.31      1.19 o 
   3  -2   7        8.99        7.00      0.91 o 
   4  -2   7      110.20      121.24      3.40 o 
   5  -2   7      106.39      118.62      3.74 o 
   6  -2   7       33.81       40.52      2.31 o 
   7  -2   7       74.30       75.55      2.97 o 
   8  -2   7       16.57       16.09      2.40 o 
   9  -2   7        1.69        2.40      1.73 o 
 -11  -1   7        0.04       -0.46      2.85 o 
 -10  -1   7       49.68       44.10      3.24 o 
  -9  -1   7       35.31       36.11      2.72 o 
  -8  -1   7       69.99       70.93      3.64 o 
  -7  -1   7      275.46      270.59      6.36 o 
  -6  -1   7      240.69      231.71      5.48 o 
  -5  -1   7      100.45      113.05      3.11 o 
  -4  -1   7       21.24       20.21      1.17 o 
  -3  -1   7       17.82       16.94      0.94 o 
  -2  -1   7        1.56        1.30      1.72 o 
  -1  -1   7       63.23       59.38      1.77 o 
   0  -1   7      104.02       97.66      2.14 o 
   1  -1   7      191.71      211.50      4.26 o 
   2  -1   7      298.92      286.42      5.72 o 
   3  -1   7       77.29       77.01      2.35 o 
   4  -1   7       84.46       92.93      3.76 o 
   5  -1   7      294.49      281.63      6.70 o 
   6  -1   7        8.31       13.05      1.52 o 
   7  -1   7       17.01       15.22      1.56 o 
   8  -1   7        8.20        8.65      1.29 o 
   9  -1   7        1.51        1.10      1.47 o 
 -11   0   7       20.75       24.51      2.76 o 
 -10   0   7       16.82       24.94      2.81 o 
  -9   0   7       21.92       21.53      2.24 o 
  -8   0   7        7.71       10.83      2.85 o 
  -7   0   7        5.07        4.66      1.63 o 
  -6   0   7       63.03       56.38      2.19 o 
  -5   0   7      103.42      107.21      2.87 o 
  -4   0   7        0.04        0.43      0.63 o 
  -3   0   7      321.03      335.40      6.46 o 
  -2   0   7      121.26      135.18      3.13 o 
  -1   0   7       10.05        8.33      0.96 o 
   0   0   7       13.33       15.22      0.85 o 
   1   0   7       76.22       63.31      1.74 o 
   2   0   7        1.02        3.66      2.39 o 
   3   0   7      287.68      306.19      6.38 o 
   4   0   7        1.43        2.92      0.90 o 
   5   0   7        0.36        0.08      0.91 o 
   6   0   7        0.13       -0.29      1.30 o 
   7   0   7        6.39       10.51      1.39 o 
   8   0   7       28.00       27.94      2.11 o 
   9   0   7        1.60        1.22      2.64 o 
 -11   1   7        3.89        3.98      1.88 o 
 -10   1   7       85.95       75.44      4.79 o 
  -9   1   7       87.41       92.27      4.80 o 
  -8   1   7        8.82       12.42      1.69 o 
  -7   1   7      291.66      299.37      9.53 o 
  -6   1   7      217.69      207.76      4.90 o 
  -5   1   7        0.38        0.65      0.71 o 
  -4   1   7        7.36        9.73      2.27 o 
  -3   1   7        1.42        2.82      1.53 o 
  -2   1   7      308.41      308.11      5.70 o 
  -1   1   7      139.62      129.16      2.68 o 
   0   1   7        2.93        2.74      0.51 o 
   1   1   7      376.52      378.50      6.32 o 
   2   1   7      285.19      275.27     16.63 o 
   3   1   7      103.86      105.09      3.87 o 
   4   1   7       38.08       38.53      2.85 o 
   5   1   7      143.11      141.11      3.96 o 
   6   1   7        0.16        1.86      1.22 o 
   7   1   7       16.70       12.46      1.86 o 
   8   1   7        0.40       -1.24      1.24 o 
   9   1   7       29.11       29.28      4.78 o 
 -11   2   7        6.58       12.25      3.41 o 
 -10   2   7        2.75        4.46      2.75 o 
  -9   2   7       76.26       77.59     10.47 o 
  -8   2   7      124.02      118.90      4.99 o 
  -7   2   7       87.84       84.80      2.92 o 
  -6   2   7      166.36      153.27      3.95 o 
  -5   2   7       10.64       11.92      1.38 o 
  -4   2   7       48.63       48.01      3.33 o 
  -3   2   7      373.10      386.31      7.27 o 
  -2   2   7        0.18        0.91      0.48 o 
  -1   2   7        2.13        2.59      1.14 o 
   0   2   7       70.17       64.66      2.82 o 
   1   2   7      107.76      109.73      3.91 o 
   2   2   7      153.41      140.57      4.92 o 
   3   2   7      463.35      458.30     13.62 o 
   4   2   7       45.43       45.81      3.00 o 
   5   2   7       22.01       18.08      2.29 o 
   6   2   7       29.10       27.23      2.88 o 
   7   2   7        1.84        0.52      1.40 o 
   8   2   7       25.39       21.78      2.72 o 
   9   2   7        8.99        8.44      4.07 o 
 -11   3   7        0.57        2.39      1.65 o 
 -10   3   7        4.08        1.90      1.42 o 
  -9   3   7        0.05        3.20      4.22 o 
  -8   3   7       15.33       17.50      2.05 o 
  -7   3   7        0.14       -0.30      0.70 o 
  -6   3   7      246.66      254.33      6.23 o 
  -5   3   7       28.27       28.57      2.23 o 
  -4   3   7      131.70      119.85      3.01 o 
  -3   3   7       17.03       18.93      0.97 o 
  -2   3   7       12.31       15.70      2.19 o 
  -1   3   7      179.52      169.40     11.85 o 
   0   3   7        1.42        1.19      3.10 o 
   1   3   7      230.43      238.55      7.64 o 
   2   3   7      127.47      136.80      5.10 o 
   3   3   7        9.46        6.30      2.03 o 
   4   3   7       11.91       15.75      5.34 o 
   5   3   7      137.37      134.95      5.69 o 
   6   3   7        1.58        0.62      1.33 o 
   7   3   7       51.76       58.12      5.54 o 
   8   3   7        6.53       18.71      3.97 o 
 -10   4   7        7.21        6.34      2.12 o 
  -9   4   7      121.84      117.23      5.39 o 
  -8   4   7       24.68       26.20      2.24 o 
  -7   4   7       19.93       19.64      1.40 o 
  -6   4   7        1.06        1.37      1.02 o 
  -5   4   7        0.01        0.56      0.67 o 
  -4   4   7       21.43       18.12      1.48 o 
  -3   4   7      234.31      243.34      7.40 o 
  -2   4   7       22.57       22.98      2.39 o 
  -1   4   7       24.14       26.95      2.08 o 
   0   4   7      222.27      230.29      7.72 o 
   1   4   7       41.59       32.92      2.34 o 
   2   4   7       20.68       21.33      2.85 o 
   3   4   7       21.72       27.95      2.51 o 
   4   4   7        0.05        1.22      1.29 o 
   5   4   7       23.53       32.68      2.79 o 
   6   4   7        4.48       12.57      2.30 o 
   7   4   7        3.47        5.15      2.01 o 
 -10   5   7       20.10       20.02      4.37 o 
  -9   5   7        0.79        0.23      1.33 o 
  -8   5   7       41.10       34.21      2.75 o 
  -7   5   7       57.34       49.34      2.46 o 
  -6   5   7        4.12        4.53      1.16 o 
  -5   5   7       67.35       70.63      3.12 o 
  -4   5   7        7.85       11.36      1.68 o 
  -3   5   7        3.58        4.84      1.37 o 
  -2   5   7        0.90       -0.33      0.97 o 
  -1   5   7       21.29       21.56      2.10 o 
   0   5   7        5.24        5.44      1.37 o 
   1   5   7        0.09        1.10      1.27 o 
   2   5   7       18.44       22.27      2.18 o 
   3   5   7        0.02       -0.75      1.22 o 
   4   5   7       97.63      111.52      5.81 o 
   5   5   7       11.92       12.70      2.11 o 
   6   5   7       14.78       18.35      2.63 o 
   7   5   7       22.00       24.32      2.88 o 
  -9   6   7       27.32       23.89      4.78 o 
  -8   6   7        6.54       11.49      2.95 o 
  -7   6   7       10.70       18.81      3.36 o 
  -6   6   7        5.99        3.83      1.29 o 
  -5   6   7        0.61        2.36      1.20 o 
  -4   6   7       55.39       53.08      5.34 o 
  -3   6   7       68.58       65.70      7.68 o 
  -2   6   7        3.63        3.32      1.53 o 
  -1   6   7        7.04       14.26      3.97 o 
   0   6   7        0.01        0.61      1.27 o 
   1   6   7       89.48       84.52      4.57 o 
   2   6   7        4.69        6.79      1.65 o 
   3   6   7        3.34        0.74      1.33 o 
   4   6   7        3.35        9.26      4.17 o 
   5   6   7       73.65       87.95      5.28 o 
   6   6   7        2.76        0.75      2.64 o 
  -8   7   7       18.47       21.76      3.97 o 
  -7   7   7       50.32       60.60      5.90 o 
  -6   7   7       24.60       24.89      2.95 o 
  -5   7   7       65.41       66.50      3.88 o 
  -4   7   7       12.06       13.42      1.90 o 
  -3   7   7        6.01        8.55      1.90 o 
  -2   7   7       59.26       61.41      3.85 o 
  -1   7   7        0.48        1.36      1.26 o 
   0   7   7       30.16       27.90      7.07 o 
   1   7   7       19.10       24.92      2.59 o 
   2   7   7      130.44      132.58      6.51 o 
   3   7   7        3.76        2.33      1.94 o 
   4   7   7        9.14       17.29      2.62 o 
   5   7   7        5.04        9.26      2.19 o 
  -7   8   7       23.42       23.89      4.78 o 
  -6   8   7        4.40        7.32      1.73 o 
  -5   8   7        0.97        2.03      2.08 o 
  -4   8   7        9.50       12.96      2.17 o 
  -3   8   7       14.53       11.88      2.27 o 
  -2   8   7        0.41        0.73      1.33 o 
  -1   8   7        1.06        1.97      1.63 o 
   0   8   7        2.07        3.91      2.90 o 
   1   8   7      116.00      107.95      6.33 o 
   2   8   7       97.74      103.79      6.86 o 
   3   8   7        7.15       10.85      2.49 o 
  -5   9   7        4.42        3.29      1.86 o 
  -4   9   7       18.00       23.57      3.00 o 
  -3   9   7       10.16       12.08      2.44 o 
  -2   9   7        0.47        1.05      1.43 o 
  -1   9   7        0.01        0.60      1.58 o 
   0   9   7        0.47        0.92      2.14 o 
   1   9   7        3.24        3.21      1.98 o 
  -1 -11   8       28.95       38.83      6.46 o 
   0 -11   8       27.55       29.87      6.41 o 
   1 -11   8       32.42       35.50      3.76 o 
  -4 -10   8        0.02        0.34      1.54 o 
  -3 -10   8        0.03       -0.55      1.58 o 
  -2 -10   8       10.60        9.92      4.68 o 
  -1 -10   8        2.92        3.23      2.24 o 
   0 -10   8        2.35        0.36      1.58 o 
   1 -10   8       45.00       43.29      3.68 o 
   2 -10   8        1.45        1.55      1.62 o 
   3 -10   8       24.12       25.50      3.02 o 
   4 -10   8       11.09       16.32      3.71 o 
  -6  -9   8       37.36       43.12      3.91 o 
  -5  -9   8        0.00       -0.50      1.54 o 
  -4  -9   8       43.95       51.36      4.68 o 
  -3  -9   8        3.36        3.75      1.91 o 
  -2  -9   8       12.83       17.88      2.58 o 
  -1  -9   8        3.15        2.76      1.53 o 
   0  -9   8       54.64       61.72      4.13 o 
   1  -9   8        7.09        8.63      1.83 o 
   2  -9   8      130.03      109.53      5.81 o 
   3  -9   8        2.78        3.56      1.65 o 
   4  -9   8       22.56       26.37      2.80 o 
   5  -9   8       50.19       60.10      4.46 o 
   6  -9   8        5.72        3.98      2.05 o 
  -7  -8   8        0.48       -1.12      2.75 o 
  -6  -8   8       35.48       44.66      3.52 o 
  -5  -8   8       64.97       68.75      4.21 o 
  -4  -8   8        1.14        5.72      1.86 o 
  -3  -8   8       62.77       71.76      4.81 o 
  -2  -8   8       12.61       12.51      2.01 o 
  -1  -8   8      106.74       97.13      4.80 o 
   0  -8   8       28.15       26.97      5.19 o 
   1  -8   8        4.39        7.93      2.49 o 
   2  -8   8        0.05        1.21      1.43 o 
   3  -8   8       55.98       54.88      3.52 o 
   4  -8   8        1.86        2.90      1.51 o 
   5  -8   8        4.47        8.02      2.03 o 
   6  -8   8       52.12       48.20      5.08 o 
   7  -8   8        0.40       -0.31      2.64 o 
  -8  -7   8       31.39       35.18      4.78 o 
  -7  -7   8       76.60       81.42      4.59 o 
  -6  -7   8        3.29        7.28      1.73 o 
  -5  -7   8        3.58        2.53      1.40 o 
  -4  -7   8       25.80       25.10      2.56 o 
  -3  -7   8       39.42       33.48      2.92 o 
  -2  -7   8        2.20        4.74      1.61 o 
  -1  -7   8       25.02       26.45      3.71 o 
   0  -7   8       59.82       56.99      3.47 o 
   1  -7   8        0.04       -0.24      1.14 o 
   2  -7   8      183.85      179.28     12.76 o 
   3  -7   8      103.90      107.50      5.02 o 
   4  -7   8        1.70        2.24      2.03 o 
   5  -7   8       43.02       35.83      3.18 o 
   6  -7   8        1.58        1.58      1.65 o 
   7  -7   8       43.52       41.96      6.91 o 
  -8  -6   8        2.96        0.61      2.03 o 
  -7  -6   8       16.38       14.12      3.41 o 
  -6  -6   8      135.60      130.49      7.12 o 
  -5  -6   8        0.22       -0.44      2.29 o 
  -4  -6   8       70.68       59.00      3.30 o 
  -3  -6   8        0.17        3.19      3.30 o 
  -2  -6   8       12.03       17.39      1.97 o 
  -1  -6   8      150.23      136.13      5.60 o 
   0  -6   8      171.42      160.41      6.00 o 
   1  -6   8       54.58       50.33      4.37 o 
   2  -6   8       31.60       30.27      2.66 o 
   3  -6   8        7.09        5.48      1.78 o 
   4  -6   8        8.66       12.60      2.19 o 
   5  -6   8       44.40       53.46      3.34 o 
   6  -6   8       46.51       41.50      3.58 o 
   7  -6   8       21.87       27.28      4.47 o 
   8  -6   8       65.61       56.74      6.71 o 
  -9  -5   8       29.70       30.71      3.46 o 
  -8  -5   8       50.04       51.04      5.08 o 
  -7  -5   8       34.84       35.37      2.80 o 
  -6  -5   8       18.98       19.73      2.01 o 
  -5  -5   8       71.17       61.12      3.32 o 
  -4  -5   8       33.45       29.69      4.17 o 
  -3  -5   8      167.89      183.61      6.77 o 
  -2  -5   8       57.03       57.74      4.27 o 
  -1  -5   8        9.43       13.02      3.97 o 
   0  -5   8      342.04      328.55     10.22 o 
   1  -5   8       88.39       89.86      4.10 o 
   2  -5   8      152.11      151.07      5.82 o 
   3  -5   8      113.80      113.65      4.59 o 
   4  -5   8       58.39       56.79      3.23 o 
   5  -5   8       33.50       37.87      2.73 o 
   6  -5   8        1.30       -1.37      1.37 o 
   7  -5   8       71.35       70.58      4.02 o 
   8  -5   8       19.48       24.10      4.58 o 
 -10  -4   8       33.73       36.30      4.98 o 
  -9  -4   8       81.96       89.58      7.22 o 
  -8  -4   8        8.09        9.29      1.50 o 
  -7  -4   8       68.81       64.68      2.46 o 
  -6  -4   8      250.91      240.89      6.71 o 
  -5  -4   8      105.85       75.66      5.08 o 
  -4  -4   8       92.28       86.06      2.57 o 
  -3  -4   8      117.80      120.98      4.60 o 
  -2  -4   8       18.90       13.07      1.61 o 
  -1  -4   8      570.49      546.44     15.03 o 
   0  -4   8      210.04      183.91     12.66 o 
   1  -4   8      183.16      164.03      5.86 o 
   2  -4   8        1.21        0.67      0.68 o 
   3  -4   8       31.59       30.16      1.52 o 
   4  -4   8      391.27      376.22      8.71 o 
   5  -4   8        9.22        8.85      1.20 o 
   6  -4   8        4.78        6.00      1.30 o 
   7  -4   8        7.69        8.21      1.34 o 
   8  -4   8      117.97      122.32      9.35 o 
 -10  -3   8        8.54       14.54      3.36 o 
  -9  -3   8        4.37        3.97      2.29 o 
  -8  -3   8       90.86       91.85      3.85 o 
  -7  -3   8       20.86       28.64      1.83 o 
  -6  -3   8        1.73        4.13      0.90 o 
  -5  -3   8        5.94        6.47      0.98 o 
  -4  -3   8      165.15      181.38      4.48 o 
  -3  -3   8      606.32      551.97     10.72 o 
  -2  -3   8      489.96      495.55      9.44 o 
  -1  -3   8      701.25      673.74     13.39 o 
   0  -3   8      226.59      234.25      5.45 o 
   1  -3   8       58.93       59.88      1.95 o 
   2  -3   8        6.11        7.91      1.16 o 
   3  -3   8       12.82       14.68      1.86 o 
   4  -3   8       82.33       80.03      2.95 o 
   5  -3   8      171.72      174.26      6.22 o 
   6  -3   8        2.36        4.62      1.83 o 
   7  -3   8       11.37       11.63      1.55 o 
   8  -3   8        6.02        9.61      1.79 o 
   9  -3   8       32.21       35.18      5.08 o 
 -10  -2   8       25.52       27.65      6.30 o 
  -9  -2   8       26.53       20.52      2.75 o 
  -8  -2   8       17.80       17.44      1.88 o 
  -7  -2   8       39.19       35.17      4.24 o 
  -6  -2   8       58.13       66.26      4.04 o 
  -5  -2   8       61.60       49.97      3.85 o 
  -4  -2   8       67.79       76.61      2.30 o 
  -3  -2   8       35.94       37.70      1.96 o 
  -2  -2   8        7.57        9.28      1.62 o 
  -1  -2   8        1.36       -1.05      1.05 o 
   0  -2   8      271.32      239.82      5.11 o 
   1  -2   8      641.72      632.60     12.36 o 
   2  -2   8       19.35       20.81      2.03 o 
   3  -2   8      180.23      175.04      5.40 o 
   4  -2   8      247.64      236.52      5.98 o 
   5  -2   8      156.54      152.78      4.36 o 
   6  -2   8       27.81       22.36      1.99 o 
   7  -2   8       99.66      103.62      3.94 o 
   8  -2   8       52.02       38.75      5.10 o 
   9  -2   8        2.24        2.64      2.34 o 
 -10  -1   8        8.93        8.84      1.93 o 
  -9  -1   8       28.65       29.04      2.61 o 
  -8  -1   8      176.82      184.57      7.26 o 
  -7  -1   8       32.35       35.62      3.03 o 
  -6  -1   8       49.81       51.33      2.43 o 
  -5  -1   8       17.69       12.50      1.47 o 
  -4  -1   8      132.81      134.28      3.66 o 
  -3  -1   8     1431.14     1400.07     26.33 o 
  -2  -1   8      135.53      113.46      2.95 o 
  -1  -1   8      770.91      754.81     13.79 o 
   0  -1   8      117.08       97.31      2.56 o 
   1  -1   8       38.05       37.94      1.68 o 
   2  -1   8      177.58      171.99      6.03 o 
   3  -1   8       48.25       51.33      1.95 o 
   4  -1   8        1.65        3.91      0.93 o 
   5  -1   8      204.23      191.10      5.43 o 
   6  -1   8       95.65       99.60      3.70 o 
   7  -1   8       13.03       10.88      1.54 o 
   8  -1   8        0.10       -0.97      1.44 o 
 -10   0   8       17.60       21.94      4.42 o 
  -9   0   8        4.59        1.18      1.42 o 
  -8   0   8        0.12       -0.21      1.88 o 
  -7   0   8       11.69       13.56      1.25 o 
  -6   0   8      323.01      313.00      7.45 o 
  -5   0   8       63.12       65.62      2.22 o 
  -4   0   8      257.58      233.49      5.67 o 
  -3   0   8        3.91        6.91      0.86 o 
  -2   0   8       16.20       15.28      1.09 o 
  -1   0   8      134.46      140.20      3.31 o 
   0   0   8       66.17       61.78      1.92 o 
   1   0   8      134.22      134.54      3.27 o 
   2   0   8       94.75       89.85      2.53 o 
   3   0   8        3.78        5.80      0.92 o 
   4   0   8       61.45       54.50      2.20 o 
   5   0   8        1.16        2.34      0.94 o 
   6   0   8       10.93       14.54      5.08 o 
   7   0   8        8.45        6.23      1.95 o 
   8   0   8        6.55        7.16      3.71 o 
 -10   1   8      131.50      132.56      6.40 o 
  -9   1   8       70.50       78.06      7.98 o 
  -8   1   8       69.43       74.46      3.94 o 
  -7   1   8        4.81        3.27      0.90 o 
  -6   1   8      174.03      178.22      7.24 o 
  -5   1   8       34.15       36.19      1.75 o 
  -4   1   8        5.19       10.76      1.78 o 
  -3   1   8      309.03      296.55      6.36 o 
  -2   1   8       15.77       14.75      1.06 o 
  -1   1   8       15.22       13.09      2.25 o 
   0   1   8       42.53       28.21      1.83 o 
   1   1   8        7.99        7.85      1.73 o 
   2   1   8      308.33      294.99      9.56 o 
   3   1   8       24.88       22.42      3.00 o 
   4   1   8        0.85        0.91      1.32 o 
   5   1   8      168.71      163.68     13.78 o 
   6   1   8       21.72       22.06      4.02 o 
   7   1   8        2.03        0.77      1.37 o 
   8   1   8        1.00        3.05      3.15 o 
 -10   2   8       57.35       59.21      4.10 o 
  -9   2   8       23.04       24.76      2.69 o 
  -8   2   8        0.63        0.79      1.24 o 
  -7   2   8        8.61       12.28      1.84 o 
  -6   2   8      598.11      604.90     13.48 o 
  -5   2   8      215.81      208.57      5.27 o 
  -4   2   8       73.64       78.61      2.56 o 
  -3   2   8        1.29        0.04      0.92 o 
  -2   2   8       82.07       79.26      2.24 o 
  -1   2   8        4.63        2.78      1.07 o 
   0   2   8        2.94        7.38      1.63 o 
   1   2   8        0.02        4.23      4.58 o 
   2   2   8        6.04        5.54      1.49 o 
   3   2   8       28.53       27.06      3.81 o 
   4   2   8       98.70      110.83      5.09 o 
   5   2   8        0.24       -0.82      1.53 o 
   6   2   8       28.23       29.67      2.91 o 
   7   2   8        0.31        0.14      1.27 o 
   8   2   8       49.54       57.35      6.51 o 
 -10   3   8       12.35       16.74      2.34 o 
  -9   3   8       82.45       74.79      4.15 o 
  -8   3   8        7.17       12.14      1.75 o 
  -7   3   8        1.71        1.52      0.79 o 
  -6   3   8      368.12      387.73      9.57 o 
  -5   3   8       11.02       13.91      1.71 o 
  -4   3   8       55.86       52.52      1.78 o 
  -3   3   8        0.50       -1.10      1.10 o 
  -2   3   8      177.21      166.72      7.42 o 
  -1   3   8      143.93      134.76      6.81 o 
   0   3   8        9.42        7.94      1.37 o 
   1   3   8       73.26       60.19      3.13 o 
   2   3   8      299.43      300.72     10.07 o 
   3   3   8        1.13        3.83      1.40 o 
   4   3   8       12.26       10.20      1.82 o 
   5   3   8       33.63       26.99      2.61 o 
   6   3   8        1.18        1.89      1.51 o 
   7   3   8       18.26       17.21      2.66 o 
 -10   4   8       14.90       16.57      3.56 o 
  -9   4   8       27.61       27.26      2.84 o 
  -8   4   8        0.49        0.83      1.29 o 
  -7   4   8       32.57       33.80      2.73 o 
  -6   4   8       44.12       46.29      2.22 o 
  -5   4   8      109.07      102.26      4.63 o 
  -4   4   8        0.34       -0.38      1.11 o 
  -3   4   8      104.30      104.00      4.82 o 
  -2   4   8      168.66      160.51     12.86 o 
  -1   4   8        9.24       11.76      3.15 o 
   0   4   8       10.35       13.04      2.03 o 
   1   4   8        0.09        0.06      1.32 o 
   2   4   8       10.43       11.83      3.41 o 
   3   4   8        3.36        3.19      1.50 o 
   4   4   8       15.46       15.53      2.19 o 
   5   4   8       20.42       27.26      2.72 o 
   6   4   8        2.64        6.48      5.29 o 
   7   4   8       15.93       17.68      4.47 o 
  -9   5   8        5.83       11.90      3.25 o 
  -8   5   8       43.68       46.87      5.19 o 
  -7   5   8       21.38       22.27      3.76 o 
  -6   5   8       29.30       31.17      2.44 o 
  -5   5   8        0.43        2.39      1.37 o 
  -4   5   8        0.06        0.83      1.22 o 
  -3   5   8       40.14       45.01      3.02 o 
  -2   5   8       27.95       28.57      3.10 o 
  -1   5   8      147.95      142.81     11.03 o 
   0   5   8        6.14        9.61      1.62 o 
   1   5   8        3.95        6.84      1.62 o 
   2   5   8        4.99        3.89      3.30 o 
   3   5   8       42.98       54.04      8.85 o 
   4   5   8       45.23       43.87      3.48 o 
   5   5   8        2.60        5.73      1.87 o 
   6   5   8        0.00        1.56      3.25 o 
  -8   6   8        5.92        9.25      3.05 o 
  -7   6   8        1.08       -2.34      2.34 o 
  -6   6   8        3.39        4.02      2.49 o 
  -5   6   8        0.11        0.95      1.22 o 
  -4   6   8       55.26       56.10      3.55 o 
  -3   6   8       57.14       52.96      5.39 o 
  -2   6   8       22.33       21.35      3.25 o 
  -1   6   8        7.17        2.78      1.73 o 
   0   6   8       38.34       42.62      3.25 o 
   1   6   8        0.88        4.63      1.58 o 
   2   6   8        0.01        1.73      2.75 o 
   3   6   8        5.99        6.73      3.30 o 
   4   6   8        3.55        7.72      3.61 o 
   5   6   8       37.38       46.37      6.30 o 
  -7   7   8        2.63       -2.14      2.34 o 
  -6   7   8        6.48        4.02      2.14 o 
  -5   7   8       25.08       19.85      2.30 o 
  -4   7   8        8.44        8.48      1.75 o 
  -3   7   8       18.83       17.72      2.40 o 
  -2   7   8       30.06       34.46      2.87 o 
  -1   7   8        0.47       -0.06      1.18 o 
   0   7   8        3.24        2.35      1.78 o 
   1   7   8        2.58        7.80      2.34 o 
   2   7   8       27.07       26.40      3.02 o 
   3   7   8        3.75        3.24      3.41 o 
  -6   8   8        0.00        2.14      2.34 o 
  -5   8   8        0.19        0.76      1.50 o 
  -4   8   8        8.72       12.02      2.18 o 
  -3   8   8       41.66       36.99      8.29 o 
  -2   8   8        0.40       -0.78      1.56 o 
  -1   8   8        4.82       11.32      2.26 o 
   0   8   8        1.42        1.93      1.88 o 
   1   8   8        0.02       -1.35      1.78 o 
   2   8   8       45.90       50.53      4.56 o 
  -2 -10   9       17.70       22.00      3.23 o 
  -1 -10   9       21.34       18.31      2.93 o 
   0 -10   9        6.97        5.67      1.97 o 
   1 -10   9       39.98       40.28     13.88 o 
   2 -10   9        9.08       11.65      5.90 o 
  -4  -9   9        9.82       20.32      5.29 o 
  -3  -9   9       35.15       43.87      4.32 o 
  -2  -9   9       14.07       14.61      2.88 o 
  -1  -9   9       43.85       41.70      4.02 o 
   0  -9   9       88.62       97.60      7.63 o 
   1  -9   9        0.49        0.16      1.98 o 
   2  -9   9       95.00       94.28      9.10 o 
   3  -9   9        3.30        0.63      1.83 o 
   4  -9   9       59.41       58.65      4.35 o 
  -6  -8   9       88.32       94.96      7.47 o 
  -5  -8   9       43.57       50.10      3.77 o 
  -4  -8   9        0.66        4.13      1.86 o 
  -3  -8   9       44.66       55.74      4.68 o 
  -2  -8   9       17.96       17.34      2.34 o 
  -1  -8   9        2.47        4.62      1.83 o 
   0  -8   9        0.24        0.97      1.46 o 
   1  -8   9        0.01        0.53      1.41 o 
   2  -8   9        0.08        1.68      1.50 o 
   3  -8   9       58.37       59.80      4.23 o 
   4  -8   9       56.74       56.03      4.30 o 
   5  -8   9        0.58        0.43      2.39 o 
  -7  -7   9       18.34       20.23      3.66 o 
  -6  -7   9       46.70       50.15      8.24 o 
  -5  -7   9        5.77        9.15      2.30 o 
  -4  -7   9       38.78       40.71      3.20 o 
  -3  -7   9        6.34       13.00      3.41 o 
  -2  -7   9        3.43        3.11      1.63 o 
  -1  -7   9      120.76      116.95      6.66 o 
   0  -7   9        3.70        7.66      1.79 o 
   1  -7   9        3.86        6.36      1.69 o 
   2  -7   9      105.47       99.49      4.88 o 
   3  -7   9       60.38       55.59      3.70 o 
   4  -7   9       18.12       23.36      2.64 o 
   5  -7   9       18.56       19.66      2.95 o 
   6  -7   9        3.51        6.85      4.07 o 
  -8  -6   9        0.12        0.20      2.03 o 
  -7  -6   9        3.60        3.70      1.76 o 
  -6  -6   9        9.93       16.85      4.32 o 
  -5  -6   9        2.91        2.39      1.88 o 
  -4  -6   9       21.40       20.73      2.47 o 
  -3  -6   9       92.55       96.77      4.67 o 
  -2  -6   9       47.06       57.16      4.27 o 
  -1  -6   9        1.09        3.25      1.46 o 
   0  -6   9      136.36      133.63      6.04 o 
   1  -6   9       25.70       28.82      3.71 o 
   2  -6   9       44.24       49.98      3.14 o 
   3  -6   9       60.22       62.99      3.77 o 
   4  -6   9        6.43       11.51      2.12 o 
   5  -6   9       16.95       17.97      3.91 o 
   6  -6   9        0.01       -1.04      1.56 o 
   7  -6   9       23.87       25.39      7.52 o 
  -8  -5   9       56.30       59.99      7.12 o 
  -7  -5   9       88.64       88.40      4.60 o 
  -6  -5   9        0.80       -0.25      1.32 o 
  -5  -5   9        2.60        4.27      2.44 o 
  -4  -5   9       53.65       52.77      4.93 o 
  -3  -5   9       25.77       29.64      2.41 o 
  -2  -5   9       36.88       30.91      2.40 o 
  -1  -5   9        2.13        2.52      1.24 o 
   0  -5   9      225.26      233.45      8.61 o 
   1  -5   9       70.16       66.41      3.59 o 
   2  -5   9       99.33      100.37      4.46 o 
   3  -5   9      132.90      136.82      5.91 o 
   4  -5   9      125.67      130.19      5.85 o 
   5  -5   9        1.59       -0.81      2.34 o 
   6  -5   9        0.92        4.55      3.97 o 
   7  -5   9       58.94       59.26      5.29 o 
  -9  -4   9      100.19       94.36      7.73 o 
  -8  -4   9       15.37       14.34      3.15 o 
  -7  -4   9        1.04        0.64      1.42 o 
  -6  -4   9       47.42       52.09      3.97 o 
  -5  -4   9        0.59        2.19      1.18 o 
  -4  -4   9      122.92      125.93      5.07 o 
  -3  -4   9      320.51      287.48      9.61 o 
  -2  -4   9      111.84      112.04      4.85 o 
  -1  -4   9      146.81      165.08      6.10 o 
   0  -4   9      267.80      254.60      8.70 o 
   1  -4   9        2.25        1.50      1.17 o 
   2  -4   9      111.49      100.10      4.05 o 
   3  -4   9        5.30        2.37      1.33 o 
   4  -4   9        5.73        1.57      2.03 o 
   5  -4   9       95.70       92.27      4.58 o 
   6  -4   9       12.04       10.37      2.23 o 
   7  -4   9        3.72        6.71      1.88 o 
   8  -4   9      101.55       81.04      7.93 o 
  -9  -3   9        1.42        3.76      2.54 o 
  -8  -3   9       18.67       26.40      2.50 o 
  -7  -3   9       20.69       18.50      2.16 o 
  -6  -3   9       15.94       13.89      2.51 o 
  -5  -3   9        0.16        0.32      0.73 o 
  -4  -3   9      109.41      102.91      4.13 o 
  -3  -3   9       66.69       60.26      2.21 o 
  -2  -3   9        0.49        2.10      0.73 o 
  -1  -3   9       13.80       14.72      1.68 o 
   0  -3   9      474.18      450.27     10.65 o 
   1  -3   9      674.01      669.93     14.78 o 
   2  -3   9       22.79       27.89      3.20 o 
   3  -3   9       73.87       71.13      3.99 o 
   4  -3   9       38.66       39.09      1.91 o 
   5  -3   9        0.40        3.06      1.12 o 
   6  -3   9        2.90        2.78      1.19 o 
   7  -3   9        1.21        1.79      1.21 o 
  -9  -2   9       94.26      107.09      5.56 o 
  -8  -2   9        5.23        7.44      2.90 o 
  -7  -2   9       17.70       14.17      1.88 o 
  -6  -2   9      107.57      111.85      4.03 o 
  -5  -2   9       88.43       89.07      3.01 o 
  -4  -2   9       35.09       38.23      3.10 o 
  -3  -2   9      101.95       93.47      3.28 o 
  -2  -2   9      379.46      401.49      8.75 o 
  -1  -2   9      149.17      140.04      3.57 o 
   0  -2   9     1037.93     1035.82     20.67 o 
   1  -2   9        4.35        7.23      1.04 o 
   2  -2   9       68.13       68.06      2.51 o 
   3  -2   9       18.14       14.32      1.31 o 
   4  -2   9      233.67      218.80      6.01 o 
   5  -2   9      176.29      181.46      5.39 o 
   6  -2   9        0.13        0.98      1.03 o 
   7  -2   9        8.29        5.42      1.79 o 
   8  -2   9       29.29       27.15      4.07 o 
 -10  -1   9       26.57       33.19      3.34 o 
  -9  -1   9        3.20        2.70      1.82 o 
  -8  -1   9        8.47        9.58      2.90 o 
  -7  -1   9        0.45        0.39      1.13 o 
  -6  -1   9      196.79      210.47      5.83 o 
  -5  -1   9        2.95        2.88      0.91 o 
  -4  -1   9       10.66       10.18      1.24 o 
  -3  -1   9      440.80      450.73      9.72 o 
  -2  -1   9      179.15      181.36      4.58 o 
  -1  -1   9        1.21        2.68      0.77 o 
   0  -1   9       16.70       19.17      1.41 o 
   1  -1   9      253.19      253.34      5.99 o 
   2  -1   9       82.82       71.29      2.60 o 
   3  -1   9        1.28        0.21      0.91 o 
   4  -1   9        0.35        1.35      0.87 o 
   5  -1   9        0.37        0.38      0.95 o 
   6  -1   9       76.33       78.72      4.71 o 
   7  -1   9       12.04       13.47      3.00 o 
   8  -1   9        0.69       -0.10      2.03 o 
 -10   0   9       23.19       29.30      8.13 o 
  -9   0   9        9.06        9.59      2.24 o 
  -8   0   9        0.28        8.02      1.58 o 
  -7   0   9       97.71       92.09      4.01 o 
  -6   0   9       20.15       22.07      1.58 o 
  -5   0   9       23.49       23.84      1.47 o 
  -4   0   9      370.68      362.15      8.51 o 
  -3   0   9        0.04        0.17      0.73 o 
  -2   0   9      350.25      348.37      7.74 o 
  -1   0   9      137.15      131.41      3.51 o 
   0   0   9       77.43       71.18      3.62 o 
   1   0   9        0.03       -0.14      1.21 o 
   2   0   9       88.31       76.47      4.19 o 
   3   0   9       41.21       40.70      2.62 o 
   4   0   9       19.73       25.66      2.47 o 
   5   0   9      116.22      119.81      5.72 o 
   6   0   9       10.29       17.58      3.51 o 
   7   0   9        3.45        5.03      3.20 o 
 -10   1   9        0.81        3.52      1.76 o 
  -9   1   9       39.54       39.01      3.20 o 
  -8   1   9       19.76       18.03      2.08 o 
  -7   1   9       29.81       31.62      2.13 o 
  -6   1   9      167.83      173.05      4.91 o 
  -5   1   9        0.16        1.55      0.85 o 
  -4   1   9       73.04       69.16      5.08 o 
  -3   1   9       95.79       97.77      3.25 o 
  -2   1   9      346.44      336.71     11.52 o 
  -1   1   9        6.34        7.02      1.27 o 
   0   1   9       82.76       74.07      5.19 o 
   1   1   9       90.84       98.15      6.51 o 
   2   1   9      303.31      301.38     10.35 o 
   3   1   9       23.35       29.23      2.88 o 
   4   1   9        9.04       10.19      2.14 o 
   5   1   9      101.93       97.09      4.85 o 
   6   1   9       28.94       26.86      2.71 o 
   7   1   9       21.91       31.82      4.52 o 
  -9   2   9       22.40       16.94      3.36 o 
  -8   2   9        8.72       10.08      2.14 o 
  -7   2   9       23.33       29.99      2.76 o 
  -6   2   9        0.00        1.95      1.02 o 
  -5   2   9      106.38      109.52      4.22 o 
  -4   2   9       34.42       32.87      1.64 o 
  -3   2   9        8.45       11.31      1.58 o 
  -2   2   9      109.75      114.51      4.88 o 
  -1   2   9       15.25       18.31      2.69 o 
   0   2   9        0.21        3.09      3.97 o 
   1   2   9       95.37      102.51      5.03 o 
   2   2   9        0.01        2.22      1.33 o 
   3   2   9        1.67        6.74      5.39 o 
   4   2   9       12.49       16.70      2.19 o 
   5   2   9        2.81        6.45      3.61 o 
   6   2   9        7.41       11.14      2.37 o 
   7   2   9        0.25       -0.34      1.44 o 
  -9   3   9      203.22      196.95     14.23 o 
  -8   3   9       17.49       13.54      1.95 o 
  -7   3   9        2.83        3.83      1.32 o 
  -6   3   9       26.42       24.99      1.79 o 
  -5   3   9        0.02        1.76      1.47 o 
  -4   3   9       74.28       71.78      3.73 o 
  -3   3   9        0.67        0.95      1.14 o 
  -2   3   9        8.43        7.94      1.66 o 
  -1   3   9      120.59      119.05      4.89 o 
   0   3   9       19.53       18.67      2.07 o 
   1   3   9       13.19       13.79      1.87 o 
   2   3   9       93.33       87.37      4.96 o 
   3   3   9       77.51       87.16      6.05 o 
   4   3   9        4.96        9.92      6.05 o 
   5   3   9       40.69       59.39      7.68 o 
   6   3   9        8.49       17.93      3.07 o 
  -9   4   9        4.20       11.90      3.36 o 
  -8   4   9       29.39       34.06      4.47 o 
  -7   4   9       30.66       28.67      4.07 o 
  -6   4   9        8.02       11.07      1.73 o 
  -5   4   9      200.83      202.97      7.98 o 
  -4   4   9        0.08       -0.56      1.11 o 
  -3   4   9       20.39       23.87      3.20 o 
  -2   4   9       26.06       32.68      2.69 o 
  -1   4   9        7.08       10.02      2.54 o 
   0   4   9        1.56        4.00      2.08 o 
   1   4   9        8.75       10.53      1.80 o 
   2   4   9        0.25       -1.27      1.37 o 
   3   4   9       23.10       25.32      2.62 o 
   4   4   9       87.56       97.93      5.50 o 
   5   4   9        2.32        7.85      2.14 o 
  -8   5   9       10.74        9.15      3.25 o 
  -7   5   9       12.12       10.78      2.24 o 
  -6   5   9       25.66       30.88      3.36 o 
  -5   5   9        8.42        8.83      1.75 o 
  -4   5   9       39.99       38.29      3.05 o 
  -3   5   9        8.05       10.88      1.79 o 
  -2   5   9        5.51        6.33      1.71 o 
  -1   5   9      131.36      119.41      6.76 o 
   0   5   9        3.84       10.45      1.82 o 
   1   5   9       40.82       45.09      3.24 o 
   2   5   9       18.55       14.84      2.44 o 
   3   5   9       45.25       39.14      3.41 o 
   4   5   9        0.16        2.27      1.88 o 
  -7   6   9        1.26        3.66      2.54 o 
  -6   6   9        2.32        2.04      1.78 o 
  -5   6   9       17.22       21.26      2.59 o 
  -4   6   9        1.85        1.72      2.34 o 
  -3   6   9       26.11       26.78      4.83 o 
  -2   6   9       21.79       25.42      2.83 o 
  -1   6   9        1.51       -0.20      1.18 o 
   0   6   9       18.34       18.66      2.41 o 
   1   6   9        8.44       11.63      2.69 o 
   2   6   9       14.11       17.81      2.55 o 
   3   6   9       15.70       16.70      3.36 o 
  -6   7   9        4.64        8.54      2.75 o 
  -5   7   9        1.17        1.37      2.39 o 
  -4   7   9        3.32        3.20      1.75 o 
  -3   7   9        0.01        1.91      1.66 o 
  -2   7   9        1.09        2.87      2.01 o 
  -1   7   9        0.20        0.79      1.54 o 
   0   7   9        0.16       -0.45      2.44 o 
   1   7   9        2.61       -0.62      2.69 o 
   2   7   9       17.22       22.48      6.00 o 
  -3  -9  10       60.51       65.84      5.20 o 
  -2  -9  10        0.06       -1.72      1.72 o 
  -1  -9  10       14.15       18.78      3.97 o 
   0  -9  10       36.15       37.68      3.84 o 
   1  -9  10        0.02        1.94      3.30 o 
   2  -9  10        7.56        9.38      3.76 o 
  -5  -8  10       15.64       14.16      2.71 o 
  -4  -8  10        5.27        4.50      2.11 o 
  -3  -8  10        0.15       -0.62      1.66 o 
  -2  -8  10        3.83        4.71      3.66 o 
  -1  -8  10        7.03       14.56      2.62 o 
   0  -8  10        0.73        1.04      1.53 o 
   1  -8  10      133.78      137.49      7.03 o 
   2  -8  10        5.55        9.23      2.17 o 
   3  -8  10        0.73        2.13      1.63 o 
   4  -8  10       23.97       21.29      2.91 o 
  -6  -7  10       93.49       87.49      5.54 o 
  -5  -7  10        3.25        5.27      3.46 o 
  -4  -7  10       23.57       32.51      4.12 o 
  -3  -7  10       23.65       27.48      2.90 o 
  -2  -7  10        6.37       10.49      2.49 o 
  -1  -7  10       35.50       43.28      3.46 o 
   0  -7  10      101.96       93.20      4.99 o 
   1  -7  10       15.53       18.67      2.61 o 
   2  -7  10       15.03       18.81      2.66 o 
   3  -7  10       47.32       37.25      3.45 o 
   4  -7  10       50.38       48.17      6.10 o 
   5  -7  10       72.98       85.40      5.59 o 
  -7  -6  10       22.29       26.23      4.17 o 
  -6  -6  10       29.11       31.07      3.08 o 
  -5  -6  10      137.06      140.57      9.91 o 
  -4  -6  10       68.56       70.16      4.20 o 
  -3  -6  10       18.16       20.52      2.63 o 
  -2  -6  10       42.12       44.93      3.34 o 
  -1  -6  10       69.29       72.18      4.59 o 
   0  -6  10        0.01       -0.45      1.34 o 
   1  -6  10       38.70       36.09      3.12 o 
   2  -6  10       25.55       27.86      3.66 o 
   3  -6  10       25.68       24.06      2.85 o 
   4  -6  10       69.58       62.94      4.45 o 
   5  -6  10        0.36        2.31      1.88 o 
   6  -6  10        0.08        1.93      1.65 o 
  -7  -5  10       43.71       42.09      4.88 o 
  -6  -5  10       20.10       21.32      5.13 o 
  -5  -5  10       12.30       11.23      1.90 o 
  -4  -5  10        0.76        1.56      1.44 o 
  -3  -5  10       16.10       23.61      2.85 o 
  -2  -5  10        0.41        5.32      2.24 o 
  -1  -5  10       51.88       50.06      3.26 o 
   0  -5  10       50.68       58.06      3.94 o 
   1  -5  10        3.48        6.69      2.03 o 
   2  -5  10        2.69        3.11      1.43 o 
   3  -5  10       22.54       21.32      2.29 o 
   4  -5  10       28.56       35.78      2.98 o 
   5  -5  10       25.47       25.66      2.59 o 
   6  -5  10        9.59       15.54      5.44 o 
  -8  -4  10        5.36        0.61      2.03 o 
  -7  -4  10        0.77       -1.73      2.14 o 
  -6  -4  10      113.68      109.17      5.32 o 
  -5  -4  10       29.45       33.63      2.62 o 
  -4  -4  10        1.54        2.86      2.34 o 
  -3  -4  10       35.56       41.86      4.58 o 
  -2  -4  10       32.81       33.73      2.50 o 
  -1  -4  10       10.27       12.61      2.29 o 
   0  -4  10        1.07        2.75      1.37 o 
   1  -4  10       17.39       10.76      1.63 o 
   2  -4  10        4.04        8.47      2.69 o 
   3  -4  10       67.58       62.54      3.46 o 
   4  -4  10       57.10       55.01      3.59 o 
   5  -4  10       16.68       16.20      3.81 o 
   6  -4  10       11.68       14.08      2.32 o 
  -8  -3  10       40.36       40.06      4.68 o 
  -7  -3  10      140.67      133.25      5.99 o 
  -6  -3  10       58.92       60.84      3.40 o 
  -5  -3  10        1.02        1.91      1.42 o 
  -4  -3  10       25.65       20.29      1.98 o 
  -3  -3  10       29.72       27.75      2.21 o 
  -2  -3  10       75.54       79.39      6.61 o 
  -1  -3  10        4.22        6.75      1.45 o 
   0  -3  10       65.49       46.66     24.76 o 
   1  -3  10      103.59       92.65      4.00 o 
   2  -3  10       10.30       10.05      1.59 o 
   3  -3  10        2.83        7.48      1.54 o 
   4  -3  10        7.34        6.20      1.65 o 
   5  -3  10       57.17       64.77      4.88 o 
   6  -3  10        0.31        0.31      1.83 o 
   7  -3  10       15.87       17.49      3.36 o 
  -9  -2  10       97.22      108.39      8.24 o 
  -8  -2  10        4.96        3.56      2.85 o 
  -7  -2  10        0.49        2.02      1.03 o 
  -6  -2  10       89.37       85.80      4.24 o 
  -5  -2  10       23.70       16.48      1.88 o 
  -4  -2  10       10.14       13.15      1.61 o 
  -3  -2  10      294.02      303.79      8.55 o 
  -2  -2  10       94.73       92.33      4.41 o 
  -1  -2  10       88.12       80.45      3.17 o 
   0  -2  10       33.61       37.29      1.84 o 
   1  -2  10       11.64       12.15      1.30 o 
   2  -2  10       35.46       38.70      3.68 o 
   3  -2  10        0.79        0.67      1.09 o 
   4  -2  10       37.82       34.03      3.63 o 
   5  -2  10       43.06       40.97      2.85 o 
   6  -2  10        3.04        3.74      3.05 o 
   7  -2  10        0.20        0.41      2.24 o 
  -9  -1  10        4.38       -0.61      2.54 o 
  -8  -1  10       29.78       38.10      3.30 o 
  -7  -1  10       19.30       19.08      1.64 o 
  -6  -1  10        1.20        3.62      2.27 o 
  -5  -1  10       13.23       15.20      1.29 o 
  -4  -1  10        0.10        3.26      2.49 o 
  -3  -1  10        0.69       -0.24      0.95 o 
  -2  -1  10      165.86      153.08      4.36 o 
  -1  -1  10        3.31        5.01      0.91 o 
   0  -1  10       21.80       25.74      1.57 o 
   1  -1  10      232.30      217.69      5.56 o 
   2  -1  10       66.36       62.54      2.54 o 
   3  -1  10       16.42       19.96      2.85 o 
   4  -1  10        0.01        0.37      2.08 o 
   5  -1  10        6.72        7.19      2.12 o 
   6  -1  10        7.89        8.20      2.39 o 
  -9   0  10       59.49       66.58      5.64 o 
  -8   0  10        2.52        2.75      1.47 o 
  -7   0  10        0.77       -0.20      1.32 o 
  -6   0  10       52.11       53.44      2.48 o 
  -5   0  10        3.81        7.17      1.14 o 
  -4   0  10        0.74        0.89      1.06 o 
  -3   0  10       42.75       39.88      1.94 o 
  -2   0  10       50.74       49.38      2.02 o 
  -1   0  10       59.51       52.95      3.98 o 
   0   0  10      131.51      120.05      4.76 o 
   1   0  10       21.36       23.39      2.30 o 
   2   0  10        9.73       14.36      1.97 o 
   3   0  10       12.58       21.99      3.05 o 
   4   0  10       11.91       14.73      2.01 o 
   5   0  10      144.67      145.32     11.59 o 
   6   0  10       28.85       25.94      2.80 o 
  -9   1  10        2.23       -1.00      1.79 o 
  -8   1  10       34.01       35.60      3.16 o 
  -7   1  10        5.13        6.08      2.39 o 
  -6   1  10       43.62       43.93      2.27 o 
  -5   1  10      152.50      157.59      4.77 o 
  -4   1  10        8.33        9.88      1.51 o 
  -3   1  10       13.76       17.38      2.29 o 
  -2   1  10      194.04      198.45      9.00 o 
  -1   1  10        9.57        8.46      1.62 o 
   0   1  10        9.39       11.54      1.87 o 
   1   1  10       32.92       38.77      2.87 o 
   2   1  10        8.76        8.33      1.69 o 
   3   1  10        5.55        7.89      2.44 o 
   4   1  10        0.88        0.79      1.44 o 
   5   1  10       20.46       22.98      2.66 o 
   6   1  10       42.43       39.19      4.27 o 
  -8   2  10        1.47        3.66      2.85 o 
  -7   2  10        3.84        5.19      2.34 o 
  -6   2  10        2.57        0.92      1.93 o 
  -5   2  10       22.46       26.86      2.29 o 
  -4   2  10        1.34        1.22      1.27 o 
  -3   2  10        3.10        6.26      2.19 o 
  -2   2  10       30.38       27.24      3.25 o 
  -1   2  10        1.34        5.87      1.62 o 
   0   2  10      105.88      103.83      5.80 o 
   1   2  10        6.81        8.72      1.90 o 
   2   2  10       23.50       22.13      5.49 o 
   3   2  10        0.00       -0.51      1.63 o 
   4   2  10        5.33        6.27      2.07 o 
   5   2  10        0.46        2.08      1.73 o 
  -8   3  10       24.61       26.94      4.37 o 
  -7   3  10       10.67       12.30      3.15 o 
  -6   3  10       21.00       18.06      3.20 o 
  -5   3  10       53.80       58.93      3.47 o 
  -4   3  10        0.18        0.42      1.17 o 
  -3   3  10        6.95        9.92      2.90 o 
  -2   3  10       98.09       97.31      4.90 o 
  -1   3  10        1.19        4.07      2.95 o 
   0   3  10        2.26       -0.14      1.07 o 
   1   3  10        0.56        0.20      1.78 o 
   2   3  10        9.65        6.29      2.49 o 
   3   3  10       36.73       36.46      4.32 o 
   4   3  10        6.19        8.26      3.46 o 
   5   3  10       46.20       50.33      7.32 o 
  -7   4  10       20.23       26.03      4.88 o 
  -6   4  10        6.84       10.16      3.10 o 
  -5   4  10       83.78       93.60      4.92 o 
  -4   4  10        7.47        9.74      2.64 o 
  -3   4  10        0.49        0.61      1.73 o 
  -2   4  10       31.49       34.40      3.86 o 
  -1   4  10        5.36       11.16      5.19 o 
   0   4  10        0.10        0.42      1.26 o 
   1   4  10        0.00       -0.86      1.33 o 
   2   4  10        9.26       11.00      2.16 o 
   3   4  10       15.39       12.89      2.37 o 
   4   4  10        5.67        6.34      2.08 o 
  -7   5  10        0.26       -0.81      2.14 o 
  -6   5  10       39.81       50.74      6.41 o 
  -5   5  10       12.27       13.62      2.27 o 
  -4   5  10       46.39       41.39      7.12 o 
  -3   5  10        0.14       -0.55      1.42 o 
  -2   5  10        0.14        3.18      1.66 o 
  -1   5  10       22.81       26.80      2.73 o 
   0   5  10        2.86        1.63      1.51 o 
   1   5  10        0.21        2.25      2.24 o 
   2   5  10        2.85        3.76      1.87 o 
   3   5  10        4.21        1.51      1.72 o 
  -5   6  10       36.89       35.08      3.19 o 
  -4   6  10       22.19       19.45      2.63 o 
  -3   6  10        9.34       14.47      3.20 o 
  -2   6  10       35.12       35.88      3.66 o 
  -1   6  10        3.23        3.28      1.65 o 
   0   6  10        4.88        2.69      1.83 o 
   1   6  10        3.65        4.33      3.15 o 
  -2  -8  11       42.07       39.34      4.27 o 
  -1  -8  11        9.17        9.48      2.48 o 
   0  -8  11        4.29        8.05      2.14 o 
   1  -8  11       74.44       78.95      5.49 o 
  -4  -7  11        0.63        0.00      1.93 o 
  -3  -7  11       25.89       27.11      3.30 o 
  -2  -7  11        3.74        7.94      2.23 o 
  -1  -7  11        5.79        9.62      3.81 o 
   0  -7  11       83.66       86.98      5.15 o 
   1  -7  11        3.53        9.15      2.12 o 
   2  -7  11       24.10       25.74      3.30 o 
   3  -7  11       48.07       50.06      4.20 o 
  -5  -6  11      102.09      106.94      6.04 o 
  -4  -6  11        0.51        4.67      3.71 o 
  -3  -6  11        3.69        7.66      1.94 o 
  -2  -6  11       87.91       91.13      5.10 o 
  -1  -6  11        2.41        3.35      2.44 o 
   0  -6  11        3.23        2.68      1.65 o 
   1  -6  11        9.74       11.05      2.75 o 
   2  -6  11       56.30       65.37      4.67 o 
   3  -6  11        0.22        1.81      1.82 o 
   4  -6  11       29.58       28.80      3.34 o 
  -6  -5  11       65.64       69.65      4.79 o 
  -5  -5  11       21.17       23.72      2.83 o 
  -4  -5  11       13.77       19.11      3.20 o 
  -3  -5  11       51.75       62.25      4.88 o 
  -2  -5  11        2.64        4.15      3.20 o 
  -1  -5  11       45.82       38.55      3.20 o 
   0  -5  11       55.40       62.70      4.06 o 
   1  -5  11        2.25        5.02      2.85 o 
   2  -5  11        5.66        8.44      2.14 o 
   3  -5  11       44.64       49.83      3.81 o 
   4  -5  11        2.16        2.12      1.51 o 
   5  -5  11       40.25       36.96      3.69 o 
  -7  -4  11        6.46        5.80      2.64 o 
  -6  -4  11        0.22        3.06      2.85 o 
  -5  -4  11       54.88       56.74      3.66 o 
  -4  -4  11        0.03        1.60      1.44 o 
  -3  -4  11        0.34        0.63      1.63 o 
  -2  -4  11       89.11       95.29      6.10 o 
  -1  -4  11        0.21        0.17      1.32 o 
   0  -4  11       86.20       87.18      4.36 o 
   1  -4  11       49.67       46.83      3.47 o 
   2  -4  11        1.75       -1.37      1.37 o 
   3  -4  11       28.13       29.19      2.87 o 
   4  -4  11       16.75       13.19      2.18 o 
   5  -4  11        0.71        0.20      2.44 o 
  -7  -3  11       39.31       36.81      5.08 o 
  -6  -3  11       15.90       13.83      2.01 o 
  -5  -3  11        1.99        3.54      1.40 o 
  -4  -3  11       22.92       27.83      5.59 o 
  -3  -3  11        4.67        4.18      1.58 o 
  -2  -3  11        3.42        4.05      1.66 o 
  -1  -3  11        0.36        2.63      1.27 o 
   0  -3  11        0.13       -1.15      1.15 o 
   1  -3  11        6.50        6.97      1.37 o 
   2  -3  11       35.44       40.84      5.54 o 
   3  -3  11        6.80        5.33      1.39 o 
   4  -3  11        2.76        1.73      1.53 o 
   5  -3  11       22.37       20.03      3.76 o 
  -8  -2  11       28.23       31.22      4.17 o 
  -7  -2  11        3.52        2.54      2.14 o 
  -6  -2  11        8.54       17.44      4.88 o 
  -5  -2  11       52.78       48.96      3.26 o 
  -4  -2  11       13.48        8.86      1.88 o 
  -3  -2  11       64.46       46.29      9.56 o 
  -2  -2  11       18.75       21.77      1.70 o 
  -1  -2  11       51.86       51.55      5.32 o 
   0  -2  11      106.85      104.28      3.67 o 
   1  -2  11        0.18        1.66      1.03 o 
   2  -2  11       14.98       19.93      3.36 o 
   3  -2  11        0.79        3.97      2.24 o 
   4  -2  11       21.69       22.17      3.66 o 
   5  -2  11        5.29        4.47      2.75 o 
  -8  -1  11       34.55       40.57      4.47 o 
  -7  -1  11       23.84       20.64      3.15 o 
  -6  -1  11       20.41       19.14      1.71 o 
  -5  -1  11        0.16       -0.45      0.73 o 
  -4  -1  11        7.01        8.69      1.35 o 
  -3  -1  11        6.78        6.73      1.26 o 
  -2  -1  11      124.60      111.70      3.81 o 
  -1  -1  11       82.25       84.13      4.42 o 
   0  -1  11       53.70       55.23      3.81 o 
   1  -1  11       99.93       93.18      4.59 o 
   2  -1  11       21.52       19.44      2.05 o 
   3  -1  11        0.25       -1.44      1.44 o 
   4  -1  11        3.22        8.52      1.98 o 
   5  -1  11        0.01       -0.92      2.14 o 
  -7   0  11        0.07        1.05      1.37 o 
  -6   0  11       18.75       19.43      1.72 o 
  -5   0  11       34.92       37.24      8.19 o 
  -4   0  11        0.28        2.37      1.33 o 
  -3   0  11       47.16       46.34      3.36 o 
  -2   0  11        0.82        1.51      1.17 o 
  -1   0  11        1.42        1.05      1.68 o 
   0   0  11      303.59      317.28     11.25 o 
   1   0  11        0.09       -0.29      1.33 o 
   2   0  11       41.32       40.68      3.76 o 
   3   0  11        0.77        0.71      1.41 o 
   4   0  11       23.22       22.21      2.55 o 
   5   0  11       32.27       33.30      6.56 o 
  -7   1  11        0.25        0.41      1.32 o 
  -6   1  11        0.34        0.66      1.53 o 
  -5   1  11        2.06        2.03      1.73 o 
  -4   1  11        0.48        0.16      1.22 o 
  -3   1  11       50.01       60.90      4.12 o 
  -2   1  11      130.28      144.85      6.29 o 
  -1   1  11       58.96       54.10      3.97 o 
   0   1  11        2.49        5.98      1.72 o 
   1   1  11       48.91       49.34      3.23 o 
   2   1  11       29.11       29.15      2.91 o 
   3   1  11        0.28        0.36      1.29 o 
   4   1  11        0.09        1.55      1.71 o 
  -7   2  11        2.20        0.51      2.34 o 
  -6   2  11        1.11        2.94      1.49 o 
  -5   2  11        0.20        2.24      1.49 o 
  -4   2  11       11.03       15.63      3.46 o 
  -3   2  11       13.09       17.95      2.37 o 
  -2   2  11       25.20       27.28      2.51 o 
  -1   2  11        2.27        3.58      1.43 o 
   0   2  11       68.53       70.38      4.52 o 
   1   2  11        8.43        8.31      1.80 o 
   2   2  11       24.39       26.11      2.95 o 
   3   2  11       20.02       23.37      2.73 o 
   4   2  11        2.80        1.84      1.68 o 
  -7   3  11        4.52        2.14      2.75 o 
  -6   3  11       17.60       20.95      3.56 o 
  -5   3  11       20.90       22.97      2.59 o 
  -4   3  11        0.90        2.19      1.43 o 
  -3   3  11       14.54       14.74      2.12 o 
  -2   3  11       48.50       55.33      4.02 o 
  -1   3  11       24.33       26.38      2.56 o 
   0   3  11        4.56        6.87      2.29 o 
   1   3  11        4.59        7.31      1.90 o 
   2   3  11        0.28        1.12      2.24 o 
   3   3  11        7.48       12.20      2.56 o 
  -6   4  11        0.50        3.15      2.34 o 
  -5   4  11       29.04       34.41      4.27 o 
  -4   4  11        1.06       -0.26      1.44 o 
  -3   4  11        0.43        1.01      1.54 o 
  -2   4  11       21.29       21.08      2.55 o 
  -1   4  11       18.59       18.59      3.15 o 
   0   4  11        2.24        3.99      4.02 o 
   1   4  11        0.07        0.15      3.20 o 
   2   4  11       14.72       15.41      3.09 o 
  -4   5  11        3.44        5.55      3.41 o 
  -3   5  11        0.06        0.25      1.37 o 
  -2   5  11        0.01        0.79      1.63 o 
  -1   5  11        0.65       -0.14      1.46 o 
   0   5  11        0.12        3.21      6.41 o 
  -3  -6  12       11.93       13.02      2.64 o 
  -2  -6  12        3.31        3.44      1.76 o 
  -1  -6  12       10.06       11.65      3.51 o 
   0  -6  12        2.50        1.97      2.24 o 
   1  -6  12       40.21       48.31      8.74 o 
   2  -6  12       49.73       43.53      3.72 o 
  -4  -5  12        0.01       -0.86      1.82 o 
  -3  -5  12       42.75       47.48      3.95 o 
  -2  -5  12        4.83       10.20      2.30 o 
  -1  -5  12        0.64        0.77      1.88 o 
   0  -5  12       40.54       41.40      3.44 o 
   1  -5  12       23.43       24.75      2.63 o 
   2  -5  12       13.22       11.79      2.44 o 
   3  -5  12       53.55       47.79      5.59 o 
  -5  -4  12      132.54      127.76      6.83 o 
  -4  -4  12       76.88       77.30      4.95 o 
  -3  -4  12        3.02        1.92      1.93 o 
  -2  -4  12       39.75       54.71      9.51 o 
  -1  -4  12        0.13        1.12      1.51 o 
   0  -4  12        6.86        9.08      1.98 o 
   1  -4  12       10.88       10.41      2.12 o 
   2  -4  12        2.30       -0.92      2.54 o 
   3  -4  12        1.07        0.61      2.14 o 
  -6  -3  12       36.18       39.51      3.52 o 
  -5  -3  12       20.40       18.65      2.83 o 
  -4  -3  12       14.99       16.29      2.53 o 
  -3  -3  12       19.38       22.42      2.55 o 
  -2  -3  12        9.72       10.75      3.51 o 
  -1  -3  12        8.68        9.85      1.98 o 
   0  -3  12        3.15        5.08      3.05 o 
   1  -3  12        7.59        5.80      2.64 o 
   3  -3  12       61.56       68.02      6.41 o 
  -6  -2  12       10.36       11.79      2.85 o 
  -5  -2  12       77.02       76.33      4.31 o 
  -4  -2  12        8.03        8.54      1.87 o 
  -3  -2  12        0.00        2.34      2.03 o 
  -2  -2  12        2.57        0.71      1.93 o 
  -1  -2  12        0.76        2.64      2.14 o 
   0  -2  12       34.69       27.45      3.97 o 
   1  -2  12       22.53       17.49      3.36 o 
   2  -2  12        7.13       16.07      3.86 o 
   3  -2  12        0.47        3.15      2.44 o 
  -6  -1  12       65.28       65.48      6.51 o 
  -5  -1  12        1.57        0.31      1.83 o 
  -4  -1  12       21.39       21.56      3.46 o 
  -3  -1  12        0.35        3.05      2.75 o 
  -2  -1  12        2.37        2.34      2.64 o 
  -1  -1  12        6.62        6.51      2.54 o 
   0  -1  12       46.18       45.04      4.98 o 
   1  -1  12       46.66       59.99      5.59 o 
   2  -1  12        1.24        5.19      2.54 o 
   3  -1  12       24.95       26.03      4.27 o 
  -5   0  12       57.73       54.67      6.56 o 
  -4   0  12       37.64       34.07      3.46 o 
  -3   0  12       38.67       30.16      3.20 o 
  -2   0  12        2.04       -0.78      1.15 o 
  -1   0  12        2.31        3.89      5.64 o 
   0   0  12      110.28      105.67      7.78 o 
   1   0  12       16.69       21.51      2.47 o 
   2   0  12        7.03        2.64      2.24 o 
   3   0  12        4.26        4.47      2.64 o 
  -6   1  12        4.21        7.32      2.54 o 
  -5   1  12        5.29        2.04      1.76 o 
  -4   1  12       12.76       14.19      2.90 o 
  -3   1  12        2.39       -0.29      1.22 o 
  -2   1  12       23.96       25.79      2.73 o 
  -1   1  12       54.30       55.17      3.88 o 
   0   1  12        0.78        1.76      1.62 o 
   1   1  12       84.07       85.82      5.06 o 
   2   1  12       11.31       13.39      2.26 o 
  -5   2  12        9.61       11.59      2.20 o 
  -4   2  12       66.87       64.43      4.57 o 
  -3   2  12       13.46       10.52      2.20 o 
  -2   2  12        0.88        1.06      1.53 o 
  -1   2  12        6.60       10.24      1.97 o 
   0   2  12       38.99       46.20      3.91 o 
   1   2  12       17.24       22.81      2.79 o 
   2   2  12       20.67       20.34      3.31 o 
  -4   3  12        0.46        0.20      1.40 o 
  -3   3  12       14.29       10.07      2.25 o 
  -2   3  12       55.77       57.04      4.06 o 
  -1   3  12       33.42       33.19      7.27 o 
   0   3  12       36.87       35.53      3.41 o 
  -3  -3  13       27.87       36.30      4.88 o 
  -2  -3  13       25.66       19.52      3.97 o 
  -1  -3  13       27.82       21.25      4.88 o 
   0  -3  13       30.34       25.22      5.19 o 
  -3  -2  13        0.14        5.80      2.85 o 
  -2  -2  13       33.76        9.15      2.34 o 
  -1  -2  13       35.77       35.79      4.78 o 
   0  -2  13        4.72        6.30      2.95 o 
  -3  -1  13        0.07       -0.20      2.03 o 
  -2  -1  13        0.89        8.74      3.05 o 
  -1  -1  13        1.81       -1.83      2.44 o 
   0  -1  13        3.06        5.39      2.75 o 
  -3   0  13       39.77       40.37      6.00 o 
  -2   0  13       53.08       57.65      6.00 o 
  -1   0  13        2.02        3.46      2.54 o 
                                                 
